# Supplementary material for: Data on chemical composition of soil and water in the semiarid wetland of Las Tablas de Damiel National Park (Spain) during a drought period
Source: Data Brief. 2018 Sep 12;19:2481–6. doi: 10.1016/j.dib.2018.04.085 (PMC6139365; doi:10.1016/j.dib.2018.04.085)
Supplement: Supplementary file 2 — Supplementary material [file mmc2.xlsx]

## Sheet: Hoja1
EC	Electrical conductivity
						1:5 soil-water extracts															1:2.5 soil suspensions		Solid soil matrix
UTM	UTM				cm	mg l-1	mg l-1	mg l-1	mg l-1	mg l-1	mg l-1	mg l-1	mg l-1	mg l-1	mg l-1	mg l-1	mg l-1	mg l-1	mg l-1	mS cm-1			%	%	mg Kg-1	%
X	Y	Sampling point	Sampling date	Soil type	Depth	Na	K	Ca	Mg	NH4	SO4	Cl	HCO3	CO3	NO3	NO2	P2O5	SiO2	B	EC	pH (H2O)	pH (KCl)	OM	N	P	CaCO3
437539	4330679	1	2006-07-27	Fluvial silts	0-20	22	9	344	86	0.08	1000	12	94	0	68	<0.05	0.16	11.7	<200	1986	7.6	7.2	15.9403	1.21216	37.4602	57.7571
437539	4330679	1	2006-07-27	Fluvial silts	20-40	55	4	522	110	<0.05	1560	35	100	0	40	<0.05	0.23	4.1	<200	1966	7.5	7.2	15.1812	0.985485	12.0721	65.7944
437539	4330679	1	2006-07-27	Fluvial silts	40-60	45	4	495	95	<0.05	1520	52	80	0	23	4.3	<0.04	4.7	<200	2590	7.6	7.4	9.05405	0.399925	9.57489	72.9258
437539	4330679	1	2006-07-27	Fluvial silts	60-80	54	4	460	95	1.24	1380	90	65	0	16	0.12	<0.04	6.5	<200	2550	7.7	7.4	7.70982	0.62149	24.9742	59.1107
435495	4330302	2	2006-07-27	Charophytes-Peat alternations	60-80	45	5	432	81	1.72	1232	86	48	0	18	0.07	<0.04	3	<200	1999	7.7	7.5	3.45451	0.155817	5.91232	88.1844
435495	4330302	2	2006-07-27	Charophytes-Peat alternations	80-100	39	4	480	75	1.32	1344	73	45	0	12	0.1	<0.04	2	<200	2040	7.8	7.6	2.76411	0.129796	3.45501	89.8941
435495	4330302	2	2006-07-27	Charophytes-Peat alternations	0-20	128	18	540	216	<0.05	1880	246	95	0	94	0.05	<0.04	6.5	<200	3630	7.6	7.4	11.1458	0.73799	25.3904	73.0235
435495	4330302	2	2006-07-27	Charophytes-Peat alternations	20-40	99	14	470	176	<0.05	1580	150	115	0	66	<0.05	0.12	5.3	222	3060	7.3	7.1	16.157	0.790738	8.3263	67.8963
435495	4330302	2	2006-07-27	Charophytes-Peat alternations	40-60	96	11	510	160	<0.05	1680	180	110	0	72	5.3	<0.04	6	<200	3160	7.4	7.1	15.071	0.693862	10.4073	62.8681
435169	4330528	3	2006-07-27	Edaphized charophytes	0-20	77	15	522	146	<0.05	1740	98	58	0	18	<0.05	0.18	11.8	<200	2980	7.6	7.3	9.02168	0.557054	109.879	27.1256
435169	4330528	3	2006-07-27	Edaphized charophytes	20-40	63	10	531	111	<0.05	1620	94	53	0	6	<0.05	<0.04	9.9	<200	2820	7.8	7.5	3.48614	0.196304	47.8652	41.0635
435169	4330528	3	2006-07-27	Edaphized charophytes	40-60	40	8	504	91	<0.05	1500	63	54	0	5	<0.05	<0.04	8.2	<200	2590	7.9	7.6	1.29449	0.095958	28.72	46.8055
435169	4330528	3	2006-07-27	Edaphized charophytes	60-80	40	8	513	96	<0.05	1560	48	49	0	10	<0.05	<0.04	11.3	<200	2670	7.9	7.5	2.34223	0.150102	35.7954	39.6605
435169	4330528	3	2006-07-27	Edaphized charophytes	80-100	30	7	504	82	0.05	1540	29	43	0	3	0.13	<0.04	12.4	<200	2480	7.9	7.5	0.961149	0.0710683	29.9686	32.9018
435762	4331319	4	2006-07-27	Charophytes-Peat alternations	40-60	41	4	154	54	1.24	485	124	60	0	8	0.2	<0.04	3.3	<200	1261	7.9	7.8	4.85392	0.283737	5.91232	85.8088
435762	4331319	4	2006-07-27	Charophytes-Peat alternations	0-20	155	19	477	244	<0.05	1840	366	78	0	26	6.38	<0.04	6.6	<200	3820	7.9	7.6	7.92384	0.43303	6.24531	71.2948
435762	4331319	4	2006-07-27	Charophytes-Peat alternations	20-40	167	9	490	234	0.3	1800	386	84	0	24	5.6	<0.04	5.6	<200	3880	7.6	7.4	13.9828	0.783941	7.0777	64.0464
435762	4331319	4	2006-07-27	Charophytes-Peat alternations	60-80	49	4	236	92	2.16	740	112	89	0	18	<0.05	<0.04	1.7	204	1733	7.6	7.4	11.9913	0.6508	8.3263	80.5519
435762	4331319	4	2006-07-27	Charophytes-Peat alternations	80-100	48	6	220	82	0.93	715	101	64	0	22	<0.05	<0.04	6.1	200	1686	7.7	7.4	10.9755	0.635928	22.3396	48.5099
441037	4334611	5	2006-07-25	Edaphized charophytes	20-40	107	16	550	150	0.62	1800	148	48	0	42	0.05	0.28	25.3	246	2990	8.2	8	2.13807	0.113542	<1	19.534
441037	4334611	5	2006-07-25	Edaphized charophytes	40-60	93	14	521	168	0.52	1900	112	46	0	10	0.06	<0.04	27.11	<200	2890	8.3	8	1.66643	0.109254	1.81681	21.7026
441037	4334611	5	2006-07-25	Edaphized charophytes	60-80	68	12	520	123	0.24	1660	66	47	0	10	0.08	<0.04	17.3	<200	2660	8.3	8	1.11265	0.0786891	<1	15.7948
441037	4334611	5	2006-07-25	Edaphized charophytes	0-20	88	30	550	208	0.06	1940	92	69	0	110	<0.05	0.05	24.6	267	2270	8	7.7	6.68509	0.314055	4.40603	31.7465
440425	4334834	6	2006-07-25	Edaphized charophytes	0-20	151	32	540	300	<0.05	2280	212	94	0	100	<0.05	0.19	12.9	654	3780	7.7	7.3	12.0825	0.719112	45.2292	59.9808
440425	4334834	6	2006-07-25	Edaphized charophytes	60-80	159	15	553	280	0.97	2140	352	42	0	4	<0.05	<0.04	3.2	<200	3680	8.9	8.7	0.712781	0.0947195	<1	24.7334
440425	4334834	6	2006-07-25	Edaphized charophytes	80-100	132	10	550	204	0.18	1920	270	32	0	3	<0.05	<0.04	2.5	<200	3330	9.1	8.9	0.499981	0.090253	<1	13.0412
440425	4334834	6	2006-07-25	Edaphized charophytes	20-40	369	24	560	668	<0.05	3550	808	67	0	71	0.06	0.07	5.1	290	4660	8.1	7.9	10.3028	0.469848	3.59087	43.946
440425	4334834	6	2006-07-25	Edaphized charophytes	40-60	303	22	520	512	0.85	3050	552	54	0	10	0.16	<0.04	4.6	<200	5370	8.8	8.5	2.10475	0.137713	2.36813	38.8318
440536	4334810	7	2006-07-25	Edaphized charophytes	0-20	61	10	600	114	8.5	1940	11	80	0	49	0.1	0.13	10.5	524	2830	7.6	7.3	12.958	0.649838	<1	19.9406
440536	4334810	7	2006-07-25	Edaphized charophytes	20-40	42	6	540	122	<0.05	1660	13	88	0	26	4.4	<0.04	5	214	2610	7.9	7.7	5.44274	0.242777	<1	45.1799
440536	4334810	7	2006-07-25	Edaphized charophytes	40-60	167	10	530	280	<0.05	2220	328	45	0	9	1.1	<0.04	5.4	<200	3830	8.7	8.6	2.96439	0.153643	<1	25.3489
440536	4334810	7	2006-07-25	Edaphized charophytes	60-80	157	9	520	264	1.04	2100	268	45	0	4	<0.05	<0.04	6.3	<200	3780	8.8	8.7	1.88281	0.104922	<1	28.3398
440536	4334810	7	2006-07-25	Edaphized charophytes	80-100	158	7	550	270	0.26	2100	349	35	0	2	0.1	<0.04	5.2	<200	3860	8.9	8.8	1.02833	0.0532	<1	18.5231
440687	4334784	8	2006-07-25	Edaphized charophytes	20-40	31	2	580	78	6.1	1500	61	76	0	30	0.23	1.16	3.5	<200	2500	7.7	7.4	5.57565	0.224369	7.45975	70.5069
440687	4334784	8	2006-07-25	Edaphized charophytes	40-60	53	3	560	118	5.9	1620	95	97	0	112	0.44	<0.04	6.2	<200	2760	7.6	7.3	8.70662	0.463787	7.45975	68.1377
440687	4334784	8	2006-07-25	Edaphized charophytes	60-80	56	5	600	104	8.3	1540	98	90	0	116	0.16	<0.04	7.8	205	2800	7.5	7.2	13.001	0.724752	12.721	64.6952
440687	4334784	8	2006-07-25	Edaphized charophytes	0-20	65	10	549	142	0.2	1620	61	108	0	144	0.06	1.2	6.3	300	3080	6.9	6.7	23.4874	0.723243	3.99845	34.7263
440687	4334784	8	2006-07-25	Edaphized charophytes	80-100	28	5	570	90	0.66	1740	24	48	0	26	0.21	<0.04	7.3	<200	2540	7.8	7.4	5.07109	0.258683	6.85152	56.7182
440687	4334784	8	2006-07-25	Edaphized charophytes	100-120	21	4	600	59	0.54	1580	17	43	0	16	0.35	<0.04	5.7	<200	1900	7.9	7.4	2.57395	0.115553	4.81361	43.4136
440771	4334995	9	2006-07-25	Edaphized charophytes	0-20	78	15	550	111	0.14	1540	97	105	0	74	12.2	<0.04	14.5	<200	2800	7.4	7.1	12.238	0.605261	37.8131	66.018
440771	4334995	9	2006-07-25	Edaphized charophytes	20-40	34	3	497	75	2.29	1320	68	60	0	25	0.1	<0.04	7.2	<200	2280	7.7	7.3	7.29234	0.369775	11.9116	78.0782
440771	4334995	9	2006-07-25	Edaphized charophytes	40-60	37	4	550	86	2.92	1480	61	84	0	31	0.16	<0.04	7.2	<200	2420	7.7	7.4	7.18571	0.399922	11.9116	77.491
440771	4334995	9	2006-07-25	Edaphized charophytes	60-80	42	4	550	102	4.3	1540	54	98	0	58	0.14	<0.04	9	<200	2550	7.7	7.3	9.50694	0.567594	11.9116	73.1988
440771	4334995	9	2006-07-25	Edaphized charophytes	80-100	35	5	399	80	0.8	1160	53	51	0	40	0.32	<0.04	12.4	<200	2150	7.9	7.6	4.08924	0.184967	3.99845	70.6147
440771	4334995	9	2006-07-25	Edaphized charophytes	100-120	33	4	580	78	0.7	1620	33	41	0	15	0.21	<0.04	9.2	<200	2600	8.1	7.7	2.49601	0.119979	1.96055	51.0462
439580	4334948	10	2006-07-25	Saline charophytes	0-20	477	29	550	770	3.72	3000	1610	48	0	40	0.07	<0.04	5.6	<200	7980	8.5	8.2	3.35033	0.176646	6.44394	30.0031
439580	4334948	10	2006-07-25	Saline charophytes	20-40	394	23	477	515	3.11	2550	924	45	0	30	0.09	0.07	4.7	<200	6420	8.7	8.3	2.42417	0.118219	5.62878	25.795
439580	4334948	10	2006-07-25	Saline charophytes	40-60	429	20	540	711	2.52	3250	1170	58	0	46	1.2	<0.04	7	<200	7240	8.5	8.1	4.30699	0.176387	17.8562	37.3841
439580	4334948	10	2006-07-25	Saline charophytes	60-80	825	28	560	1242	1.37	5100	2010	75	0	104	0.06	0.36	10.1	337	10630	8	7.7	11.2084	0.531345	1.55297	13.521
439580	4334948	10	2006-07-25	Saline charophytes	80-100	451	26	530	792	1.78	3700	1160	57	0	19	0.19	0.07	4	<200	6640	8.4	8.2	5.38467	0.240583	3.18329	28.5132
439555	4335039	11	2006-07-25	Saline charophytes	0-20	121	20	560	200	0.88	1940	283	43	0	<0.5	0.06	<0.04	3.7	<200	3410	8.5	8.5	1.54783	0.106394	2.60322	11.1264
439555	4335039	11	2006-07-25	Saline charophytes	20-40	104	14	530	180	0.66	1960	172	41	0	2	0.08	<0.04	3.7	368	3040	8.3	8.2	0.648916	0.0573549	2.19851	10.9476
439555	4335039	11	2006-07-25	Saline charophytes	40-60	139	13	540	206	0.78	1940	270	40	0	1	0.08	<0.04	3.2	<200	3360	8.6	8.6	0.438289	0.0707686	<1	16.2735
439555	4335039	11	2006-07-25	Saline charophytes	60-80	171	12	570	304	0.56	2360	440	48	0	1	0.08	<0.04	3.3	<200	4050	8.8	8.8	0.337563	0.0405818	2.19851	29.5212
439555	4335039	11	2006-07-25	Saline charophytes	80-100	192	11	610	336	0.28	2440	546	39	0	<0.5	<0.05	<0.04	3.3	<200	4360	8.9	8.7	0.294358	0.0385849	4.22206	44.2118
442182	4336392	12	2006-07-25	Saline charophytes	20-40	467	17	600	640	0.18	2900	1320	55	0	27	0.46	<0.04	2.8	<200	6690	9.4	9.3	2.08871	0.125166	2.01488	63.0423
442182	4336392	12	2006-07-25	Saline charophytes	80-100	328	18	580	352	<0.05	2440	632	51	0	10	<0.05	<0.04	2.6	<200	4720	9.3	9.1	0.374504	0.049582	2.01488	34.596
442182	4336392	12	2006-07-25	Saline charophytes	0-20	1185	53	550	1084	2	4400	2380	70	0	88	0.65	0.21	5.9	<200	12090	8.6	8.5	4.41552	0.237792	7.2591	58.8923
442182	4336392	12	2006-07-25	Saline charophytes	40-60	435	22	540	432	0.38	2600	864	34	0	18	<0.05	<0.04	2.4	<200	5970	8.8	8.8	0.963209	0.0747243	<1	25.0128
442182	4336392	12	2006-07-25	Saline charophytes	60-80	363	21	520	328	0.32	2360	656	33	0	14	0.06	<0.04	2.3	<200	5160	9	8.9	0.558347	0.0567628	2.77571	30.9001
436887	4331913	13	2006-07-25	Effloresce	0	183	17	181	621	3.18	2550	350	86	0	11	0.07	1.7	0.9	<200	4340
436887	4331913	13	2006-07-26	Fluvial silts	80-100	130	15	370	208	3.04	1580	260	76	0	4	0.11	<0.04	11.5	326	3060	7.8	7.7	9.69557	0.450924	33.3144	71.1364
436887	4331913	13	2006-07-26	Fluvial silts	0-20	295	36	570	321	0.05	2240	628	85	0	28	<0.05	<0.04	10.6	218	4730	7.9	7.6	10.738	0.504855	107.276	69.4179
436887	4331913	13	2006-07-26	Fluvial silts	20-40	171	19	531	321	<0.05	2180	374	76	0	23	<0.05	0.09	10.2	419	4200	7.9	7.6	12.365	0.50041	88.2525	65.9489
436887	4331913	13	2006-07-26	Fluvial silts	40-60	120	15	427	208	1.84	1720	216	68	0	7	<0.05	<0.04	8.5	375	3050	7.9	7.6	9.50672	0.371333	37.1269	57.9973
436887	4331913	13	2006-07-26	Fluvial silts	60-80	133	17	500	244	3.98	1980	271	62	0	6	0.14	<0.04	11.4	332	3430	7.9	7.6	9.13112	0.353191	35.9379	54.2813
438676	4332089	14	2006-07-26	Charophytes-Peat alternations	0-20	16	7	140	40	<0.05	305	20	138	0	72	<0.05	0.14	11	<200	938	7.8	7.6	8.70178	0.440837	46.7285	80.2874
438676	4332089	14	2006-07-26	Charophytes-Peat alternations	20-40	66	9	275	98	<0.05	880	89	80	0	70	0.05	<0.04	4.3	<200	1892	7.6	7.4	11.5111	0.527822	18.4998	73.8963
438676	4332089	14	2006-07-26	Charophytes-Peat alternations	40-60	82	7	535	126	0.05	1600	133	75	0	48	<0.05	<0.04	4.8	<200	2850	7.6	7.3	10.4996	0.551929	11.7623	68.927
438676	4332089	14	2006-07-26	Charophytes-Peat alternations	60-80	101	9	610	184	0.05	1940	170	68	0	108	<0.05	<0.04	6.8	<200	3210	7.5	7.2	15.869	0.692204	8.59171	39.2461
438676	4332089	14	2006-07-26	Charophytes-Peat alternations	80-100	332	10	660	424	<0.05	2650	772	127	0	116	0.06	0.2	2.2	737	5300	7	6.7	38.0836	1.1645	12.1586	25.2545
438764	4332453	15	2006-07-26	Edaphized charophytes	40-60	139	5	490	234	0.06	1820	359	84	0	41	3.2	<0.04	2.8	<200	3620	7.9	7.7	7.29067	0.407774	3.23434	82.974
438764	4332453	15	2006-07-26	Edaphized charophytes	60-80	117	6	470	230	<0.05	1920	286	86	0	34	3.4	<0.04	3	<200	3280	8	7.8	6.07832	0.28429	4.4538	82.9342
438764	4332453	15	2006-07-26	Edaphized charophytes	80-100	112	5	430	212	1.74	1660	280	73	0	24	0.15	<0.04	2.6	<200	3170	8	7.8	5.27538	0.273534	1.60839	85.65
438764	4332453	15	2006-07-26	Edaphized charophytes	0-20	379	24	630	452	<0.05	2800	808	94	0	200	0.09	1.2	9.9	<200	5540	7.4	7.1	24.051	1.06942	24.8409	42.2658
438764	4332453	15	2006-07-26	Edaphized charophytes	20-40	445	16	710	508	<0.05	2750	1270	86	0	270	0.1	1.9	5.3	270	6560	7.1	6.9	33.3323	1.10297	12.1586	20.7038
438470	4332425	16	2006-07-26	Undisturbed charophytes	20-40	12	7	580	41	1.72	1460	9	62	0	17	0.05	<0.04	3.1	<200	1775	7.9	7.6	3.31078	0.154536	6.48624	80.4342
438470	4332425	16	2006-07-26	Undisturbed charophytes	40-60	15	7	550	52	2.2	1520	20	65	0	19	0.09	<0.04	2.7	<200	2330	7.9	7.6	3.36772	0.173299	5.67327	84.9732
438470	4332425	16	2006-07-26	Undisturbed charophytes	60-80	17	6	540	49	1.74	1440	18	55	0	15	0.11	<0.04	1.5	<200	2350	8	7.7	3.17026	0.152601	11.3641	86.2374
438470	4332425	16	2006-07-26	Undisturbed charophytes	80-100	14	6	504	51	1	1300	16	54	0	12	0.09	<0.04	1.4	246	2120	8	7.8	3.20299	0.153865	5.26678	90.4298
438470	4332425	16	2006-07-26	Undisturbed charophytes	0-20	15	15	620	64	0.06	1600	18	74	0	64	<0.05	0.15	5.2	<200	2480	7.5	7.3	8.06765	0.312197	12.1586	62.3023
438262	4332637	17	2006-07-26	Fluvial silts	20-40	83	5	540	147	2	1760	188	61	0	8	<0.05	<0.04	10	<200	1578	7.7	7.4	5.67266	0.366871	25.1847	38.6108
438262	4332637	17	2006-07-26	Fluvial silts	40-60	77	3	520	160	4.28	1700	182	87	0	9	0.07	<0.04	11.6	<200	3050	7.8	7.4	8.54954	0.528871	10.3739	69.6697
438262	4332637	17	2006-07-26	Fluvial silts	60-80	123	5	530	222	5.08	1900	290	113	0	12	0.12	<0.04	7.4	271	3610	7.7	7.4	11.3274	0.864062	8.2982	69.3091
438262	4332637	17	2006-07-26	Fluvial silts	0-20	294	6	640	352	0.09	2250	763	64	0	49	<0.05	0.46	21.4	<200	4900	7.6	7.2	14.0401	0.790816	58.5283	45.3312
438262	4332637	17	2006-07-26	Fluvial silts	80-100	153	9	530	258	2.19	2080	334	82	0	18	0.08	<0.04	9.7	<200	3690	7.5	7.2	10.8881	0.66366	20.4814	49.1739
438128	4332699	18	2006-07-26	Charophytes-Peat alternations	60-80	143	9	560	214	0.54	1900	396	41	0	2	<0.05	<0.04	2.5	<200	3790	8.3	8.1	0.96833	0.101769	1.24074	23.4271
438128	4332699	18	2006-07-26	Charophytes-Peat alternations	80-100	147	8	520	255	0.48	2100	404	42	0	1	<0.05	<0.04	2.7	<200	3820	8.3	8.1	1.14476	0.156654	<1	21.1226
438128	4332699	18	2006-07-26	Charophytes-Peat alternations	0-20	307	29	570	443	<0.05	2700	832	57	0	41	<0.05	0.36	12.1	371	3510	7.2	6.9	17.1683	1.01429	22.0667	8.08816
438128	4332699	18	2006-07-26	Charophytes-Peat alternations	20-40	277	22	600	412	<0.05	2650	740	54	0	25	<0.05	0.05	2.5	<200	4900	7.9	7.7	8.90223	0.446839	4.23217	9.09448
438128	4332699	18	2006-07-26	Charophytes-Peat alternations	40-60	152	10	570	226	1.31	2000	424	38	0	2	<0.05	<0.04	1.8	<200	3880	8.4	8.2	1.89221	0.173367	2.10379	20.8849
438078	4332749	19	2006-07-25	Effloresce	0	369	7	130	1051	1.2	3500	1027	66	0	40	<0.05	0.2	0.5	<200	6310
438078	4332749	19	2006-07-26	Saline charophytes	0-20	410	20	600	492	0.56	2580	1190	43	0	22	0.09	<0.04	3.9	<200	6270	8.5	8.2	1.6282	0.155918	17.4314	22.1252
438078	4332749	19	2006-07-26	Saline charophytes	20-40	168	10	560	234	0.33	2040	422	38	0	6	<0.05	<0.04	3.7	<200	4030	8.4	8.1	0.855648	0.101081	8.2982	16.0891
438078	4332749	19	2006-07-26	Saline charophytes	40-60	179	10	592	280	0.32	2240	512	42	0	4	<0.05	<0.04	3.8	<200	4230	8.3	8.1	1.13072	0.0932699	3.73161	20.9501
438078	4332749	19	2006-07-26	Saline charophytes	60-80	174	11	540	240	1.16	2034	436	44	0	2	<0.05	<0.04	3.7	<200	4150	8.1	7.9	1.64921	0.134645	7.88305	22.4764
438078	4332749	19	2006-07-26	Saline charophytes	80-100	171	12	530	238	1.64	1920	380	38	0	3	0.09	<0.04	4.1	<200	4010	8.2	7.9	1.3137	0.102469	7.88305	22.056
438035	4332870	20	2006-07-26	Charophytes-Peat alternations	0-20	189	21	510	186	0.48	1860	410	62	0	20	2.4	<0.04	9.1	484	3940	8	7.7	2.90491	0.235069	11.2042	16.928
438035	4332870	20	2006-07-26	Charophytes-Peat alternations	20-40	219	9	570	296	0.64	1920	720	36	0	3	<0.05	<0.04	2.9	275	4630	8.5	8.3	0.726616	0.0692391	2.90132	29.7759
438035	4332870	20	2006-07-26	Charophytes-Peat alternations	40-60	203	4	540	292	0.07	1940	594	34	0	1	<0.05	<0.04	2.4	<200	2550	8.7	8.5	0.267929	0.0511858	2.90132	39.4818
438035	4332870	20	2006-07-26	Charophytes-Peat alternations	60-80	197	3	510	280	0.07	1900	520	32	0	1	<0.05	<0.04	2.7	<200	4140	8.7	8.4	0.237337	0.0914079	4.14675	34.4321
438035	4332870	20	2006-07-26	Charophytes-Peat alternations	80-100	196	3	510	268	<0.05	1960	532	31	0	1	<0.05	<0.04	2.8	<200	4170	8.7	8.5	0.218226	0.0576625	<1	35.7015
439115	4331295	21	2006-07-27	Charophytes-Peat alternations	0-20	5	24	152	13	0.05	285	12	129	0	32	<0.05	0.8	16.7	232	838	7.4	7.3	16.3581	0.898448	27.63	61.4305
439115	4331295	21	2006-07-27	Charophytes-Peat alternations	20-40	11	13	590	85	0.06	1700	6	95	0	21	<0.05	0.4	12.8	364	2500	7.7	7.3	13.8182	0.814149	16.6341	61.4758
439115	4331295	21	2006-07-27	Charophytes-Peat alternations	40-60	35	3	580	113	0.05	1780	26	59	0	8	<0.05	<0.04	5.7	<200	2530	7.9	7.5	5.83923	0.348949	8.77989	46.5294
439115	4331295	21	2006-07-27	Charophytes-Peat alternations	60-80	33	2	380	100	<0.05	1220	43	51	0	6	<0.05	<0.04	5.2	<200	2030	7.9	7.5	3.18511	0.261758	5.24548	37.5611
439115	4331295	21	2006-07-27	Charophytes-Peat alternations	80-100	32	3	420	121	0.49	1480	28	58	0	5	<0.05	<0.04	6.5	<200	2230	7.9	7.4	4.89705	0.381579	7.60175	40.5255
439966	4333158	22	2006-07-27	Undisturbed charophytes	0-20	184	16	560	272	3.72	1940	484	102	0	14	<0.05	<0.04	4.1	<200	4150	8.1	7.9	5.57483	0.329969	11.2042	78.6798
439966	4333158	22	2006-07-27	Undisturbed charophytes	20-40	183	9	520	300	1.64	2040	456	67	0	6	0.05	<0.04	2.1	<200	4200	8.5	8.2	3.74232	0.206968	0.418529	83.6805
439966	4333158	22	2006-07-27	Undisturbed charophytes	40-60	174	7	480	284	1.72	1880	408	62	0	11	0.07	<0.04	2.1	<200	3800	8.4	8.2	3.70218	0.213596	2.91572	87.1055
439966	4333158	22	2006-07-27	Undisturbed charophytes	60-80	399	15	464	531	2.56	2900	756	118	0	21	<0.05	<0.04	3.8	270	5600	7.6	7.4	16.6852	0.666063	9.1726	74.7911
439966	4333158	22	2006-07-27	Undisturbed charophytes	80-100	301	10	326	380	1.84	1940	608	84	0	20	0.05	<0.04	6.3	<200	4080	8	7.8	8.66092	0.429514	9.1726	82.505
439966	4333158	22	2006-07-27	Undisturbed charophytes	100-120	175	10	456	284	0.59	2140	304	64	0	15	<0.05	<0.04	15.7	<200	3650	7.8	7.5	4.59499	0.449726	6.73142	38.5633
441040	4334590	23	2006-07-25	Border zone	0-20	7	10	40	9	<0.05	38	10	102	0	18	<0.05	0.31	17.3	<200	359	8.3	7.8	2.52606	0.164895	96.423	47.768
437985	4331040	24	2006-07-27	Anthropic fill near dam	0-20	123	17	450	170	0.1	1680	214	60	0	9	<0.05	<0.04	9.1	<200	3100	7.9	7.6	5.71321	0.317056	24.4446	51.4782
437985	4331040	24	2006-07-27	Anthropic fill near dam	20-40	55	8	530	99	0.3	1640	74	56	0	1	<0.05	<0.04	10.7	<200	2700	7.7	7.5	1.56525	0.121283	13.803	46.4817
437985	4331040	24	2006-07-27	Anthropic fill near dam	40-60	27	7	520	73	0.41	1560	22	49	0	2	0.12	<0.04	11	<200	2560	7.8	7.4	0.626713	0.059691	3.64083	49.987
437985	4331040	24	2006-07-27	Anthropic fill near dam	60-80	27	6	317	78	0.8	1012	24	51	0	8	0.26	<0.04	10.6	<200	1858	7.9	7.4	0.318972	0.069205	2.82785	62.0048
434905	4331223	25	2006-07-27	Effloresce	0	399	6	76	1090	0.5	3750	1110	45	0	4	<0.05	<0.04	0.2	<200	6680
434905	4331223	25	2006-07-27	Saline zone	0-20	394	22	608	460	0.32	2520	1010	33	0	14	0.05	<0.04	3.5	<200	5420	8.7	8.4	0.991017	0.0606061	7.55052	39.7917
434905	4331223	25	2006-07-27	Saline zone	20-40	229	15	500	372	0.21	2340	540	42	0	7	0.06	<0.04	4.9	<200	4360	8.4	8	0.407006	0.0553317	5.50276	38.8263
434905	4331223	25	2006-07-27	Saline zone	40-60	197	9	106	182	0.13	780	400	40	0	<0.5	0.08	<0.04	5.9	<200	2410	8.5	8.1	0.195479	0.0344947	3.04546	51.2975
434905	4331223	25	2006-07-27	Saline zone	60-80	190	9	126	188	0.2	836	378	43	0	1	0.08	<0.04	6.3	<200	2450	8.3	7.9	0.209567	0.0306619	1.40726	46.6821
434905	4331223	25	2006-07-27	Saline zone	80-100	192	10	103	162	0.11	680	378	63	0	1	0.07	<0.04	6.8	<200	2290	8.3	7.9	0.215232	0.0431671	2.22636	44.6234
439379	4331751	26	2009-02-19	Peat/organic	0-5	56	18	2.3	150	500	1860	51	50	0	4	0.41	0.04	9	500	2840			33.7144	0.254873	27.2557	20.2715
439752	4331771	27	2009-02-19	Peat/organic	30	322	12	ND	270	490	2546	91	140	0	206	13.24	0.04	5	568	4350			67.0461	0.269685	17.7034	7.7341
439050	4331666	28	2009-02-19	Peat/organic	11-21	118	4	ND	270	500	2334	96	90	0	84	1.8	0.04	9	837	3380			55.7663		9.90245	7.72053
439050	4331666	28	2009-02-19	Peat/organic	21-30	142	8	ND	220	620	1958	494	50	0	67	0.55	0.04	12	1530	4240			58.0888	0.707115	3.7438	5.95363
439073	4331603	29	2009-02-19	Peat/organic	20-40	764	13	ND	460	690	2445	1907	80	0	2	0.05	0.04	5	1400	7900			52.7434	0.404595	7.02841	5.32568
436911	4331252	30	2009-04-13	Peat/organic	75	167	3	ND	180	500	1982	131	110	0	98	0.06	0.04	5	824	3330			32.1098		17.7034	20.4114
436911	4331252	30	2009-04-13	Peat/organic	75	126	2	ND	0	510	2019	101	120	0	57	0.33	0.04	4	501	3250			21.6184		20.1669	20.5476
437006	4331144	31	2009-04-13	Peat/organic		126	10	ND	200	540	1991	104	210	0	93	13	0.04	7	1810	3560			52.4293		14.4188	10.1176
437110	4331115	32	2009-04-13	Peat/organic		109	12	ND	220	500	1970	40	120	0	309	1.01	0.04	3	817	3440			65.5952		22.6303	12.2323
437080	4331088	33	2009-04-13	Peat/organic		129	11	ND	260	600	2204	109	10	0	440	1.96	1.38	14	2170	4210			52.5192		5.38611	5.81135
437550	4331262	34	2009-04-16	Peat/organic	0-5	86	64	ND	140	570	1843	100	120	0	200	1.2	0.04	25	588	3140			30.8497		87.5014	20.4135
437550	4331262	34	2009-04-16	Peat/organic	10-20	102	16	ND	270	540	2346	45	120	0	105	13.2	0.04	12	1860	3580			37.5208		8.67072	5.08466
438135	4330947	35	2009-04-16	Peat/organic	0-80	53	4	ND	130	460	1507	26	70	0	178	0.32	1.05	9	2400	2690			51.039		50.1389	6.21629
438135	4330947	35	2009-04-16	Peat/organic	80-200	60	8	ND	120	490	1616	47	105	0	49	0.14	0.99	8	885	2470			27.6072		5.38611	6.8439
437799	4331209	36	2009-04-16	Peat/organic	0-30	68	14	ND	150	520	1887	11	90	0	63	0.92	0.04	13	1050	2250			29.543		23.862	11.0938
437745	4331147	37	2009-04-16	Peat/organic	100	172	11	2.1	210	550	2000	341	100	0	23	0.05	0.04	8	1430	3600			28.1579		10.313	18.1984
437992	4330966	38	2009-04-16	Peat/organic	180	89	4	2.7	130	530	1762	102	80	0	34	0.15	0.04	6	1030	2860			27.0027		7.43899	20.417
439111	4331631	39	2009-04-16	Peat/organic	180	113	6	1	150	520	1808	152	90	0	2	0.05	0.04	10	790	3080			18.0367		9.49187	15.2382
440557	4334768	40	2009-04-16	Clay	> 45	63	8	0.05	90	580	1705	63	120	0	6	0.05	0.04	7	625	2530			4.39413		0	20.1019
