# Supplementary material for: Data on chemical composition of soil and water in the semiarid wetland of Las Tablas de Damiel National Park (Spain) during a drought period
Source: Data Brief. 2018 Sep 12;19:2481–6. doi: 10.1016/j.dib.2018.04.085 (PMC6139365; doi:10.1016/j.dib.2018.04.085)
Supplement: Supplementary file 3 — Supplementary material [file mmc3.xlsx]

## Sheet: Hoja1
NM	Non measurable
<LD	Below limit of detection
EC	Electrical conductivity
UTM	UTM			μS cm-1		mg l-1	mg l-1	mg l-1	mg l-1	mg l-1	mg l-1	mg l-1	mg l-1	mg l-1	mg l-1	mg l-1	mg l-1	mg l-1	mg l-1	mg l-1	mg l-1	mg l-1	mg l-1	μg l-1	μg l-1	μg l-1	μg l-1	μg l-1	μg l-1	μg l-1	μg l-1
X	Y	Sampling point	Date	EC	pH	SO4	Ca	HCO3	CO3	Cl	Mg	Na	K	DQO	TOC	NO3	NO2	NH4	PO4	SiO2	B	Br	N org	Fe	Mn	Cu	Zn	Cr	Cd	Pb	As
438683	4333348	G-01	2006-05-17	16284	7.1	3900	780	322	0	2950	1050	1079	18	6.5	5.14	34	<0.05		0.147197	18.6	0.327	5.2162	2.89	200	111	<0.2	<1.0	32	<0.2	<0.2	<0.05
438683	4333348	G-01	2007-03-21	12614	7.02	4520	560	189	0	1880	1020	943	15	9.3	1.96	47	<0.05	<0.05	<0.04	19.7	0.344	0.6091	1	<15	<0.5	<0.2	<1.0	<0.05	<0.2	<0.2	<0.05
438683	4333348	G-01	2007-09-13	14893	7.52	5350	640	261	0	2640	1340	1215	18	7.8	7.44	26	<0.05	0.33	0.160578	21.1	0.325	11.7267	2.12	<15	149	<0.2	<1.0	42	<0.2	<0.2	<0.05
438683	4333348	G-01	2007-11-27	15974	7.31	4620	590	241	0	2620	1200	1231	18	12.5	7.59	32	<0.05	0.27	0.133815	19.6	0.412	48.0524	1.81	608	1909	<0.2	<1.0	32	<0.2	<0.2	<0.05
438683	4333348	G-01	2007-12-27	15704	7.23	4610	580	252	0	2680	1200	1299	19	10.9	8.19	27	<0.05	<0.05	0.173959	20.6	0.289	12.4752	3.07	1002	2106	<0.2	<1.0	<0.05	<0.2	<0.2	<0.05
438683	4333348	G-01	2008-01-23	15764	7.6	4560	560	238	0	2760	1240	1241	17	10.1	5.95	24	<0.05	<0.05	0.1222	16.2	0.321	13.1291	1.02	518	834	<0.2	<1.0	<0.05	<0.2	<0.2	<0.05
438683	4333348	G-01	2008-04-23	14943	7.34	4660	520	261	0	2440	1200	1143	17	7.8	4.25	33	<0.05	<0.05	<0.04	21.4	<0.1	11.2367	1.43	<15	1293	<0.2	<1.0	33	<0.2	<0.2	<0.05
438683	4333348	G-01	2008-05-27	15383	7.92	5100	610	228	0	2100	1100	1147	16	7.8	5.59	34	<0.05	<0.05	<0.04	26	<0.1	10.7631	2.3	785	2957	<0.2	<1.0	36	<0.2	<0.2	<0.05
438683	4333348	G-01	2008-06-23	14933	7.81	5000	600	238	0	2050	1060	1108	17	11.7	6.06	38	<0.05	<0.05	<0.04	28	<0.1	10.2608	2.33	892	1400	<0.2	<1.0	41	<0.2	<0.2	<0.05
438683	4333348	G-01	2009-05-05	12604	7.96	4580	560	191	0	1880	1070	882	14	7	4.29	47	<0.05	<0.05	<0.04	23.6	<0.1	7.861	1.29	2600	11200	<0.2	<1.0	<0.05	<0.2	<0.2	<0.05
438683	4333348	G-01	2010-03-24	16040	7.2	5340	860	243	0	2660	1290	1177	19	5.3	6.33	24	<0.05	<0.05	<0.04	21.6	<0.1	11.1825	1.71	434	104	<0.2	<1.0	43	<0.2	<0.2	<0.05
439548	4335023	G-02	2003-07-17	14004	7.1	3360	712	254	0	2920	897	1023	17	5.6		62	<0.05	<0.05	<0.04	32.1
439548	4335023	G-02	2004-06-28	13794	7.3	3700	613	350	0	2200	932	904	27	10.3		43	0.76	<0.05	<0.04	37.2				<15	56	<0.2	<1.0	<0.05	<0.2	<0.2	<0.05
439548	4335023	G-02	2006-04-18	13454	6.8	3840	742	238	0	3060	1120	876	16	5.9	5.56	76	<0.05	0.49	<0.04	27.3	0.195	7.7332	1.5	<15	<0.5	<0.2	<1.0	<0.05	<0.2	<0.2	<0.05
439548	4335023	G-02	2006-05-17	14994	6.99	3500	980	248	0	3240	1180	875	14	5.1	7.29	68	<0.05	0.24	0.133815	29.2	0.196	9.2535	1.4	<15	<0.5	<0.2	<1.0	<0.05	<0.2	<0.2	<0.05
439548	4335023	G-02	2006-06-20	13334	6.98	2500	690	242	0	3250	1020	835	17	5.4	5.26	74	0.1	1.07	0.133815	29.8	0.206	5.4571	<LD	2103	434	<0.2	<1.0	<0.05	<0.2	<0.2	<0.05
439548	4335023	G-02	2006-07-24	13193	6.85	3300	770	203	0	3200	1080	938	18	4.7	4.48	80	<0.05	0.1	0.133815	30.4	<0.1	8.6472	3.7	3187	631	<0.2	<1.0	38	<0.2	<0.2	<0.05
439548	4335023	G-02	2006-08-29	13413	7.62	3500	740	145	0	3160	1110	970	18	4.1	3.76	88	<0.05	<0.05	0.120433	26.5	<0.1	7.2298	1.3	6.1	1030	<0.2	<1.0	42	<0.2	<0.2	<0.05
439548	4335023	G-02	2006-09-18	13444	6.75	3410	740	191	0	3050	1090	918	16	5.9	3.88	92	<0.05	<0.05	0.214104	31.4	0.192	8.7883	1.18	228	<0.5	<0.2	900	45	<0.2	<0.2	<0.05
439548	4335023	G-02	2006-11-17	13563	7.09	3500	710	169	0	3020	1070	906	14	4.2	4.19	70	<0.05	<0.05	0.173959	32.5	0.156	8.606	2.63	258	<0.5	<0.2	<1.0	<0.05	<0.2	<0.2	<0.05
439548	4335023	G-02	2006-12-14	13393	7.09	3480	710	176	0	3000	1080	902	15	4.2	4.79	68	<0.05	<0.05	<0.04	29	0.155	9.2616	0.42	<15	<0.5	<0.2	<1.0	<0.05	<0.2	<0.2	<0.05
439548	4335023	G-02	2007-01-19	13123	7.05	3540	680	194	0	3060	1040	914	15	3.7	4.6	64	<0.05	<0.05	<0.04	33.5	<0.1	10.6366	1.28	1741	409	<0.2	<1.0	<0.05	<0.2	<0.2	<0.05
439548	4335023	G-02	2007-02-21	12233	6.85	3510	690	169	0	2820	1010	914	14	8.5	3.75	68	<0.05	<0.05	0.321156	32.3	0.244	7.1487	1.675	214	111	<0.2	<1.0	<0.05	<0.2	<0.2	<0.05
439548	4335023	G-02	2007-03-21	13884	6.96	3720	670	164	0	2960	1040	940	14	7.8	3.79	68	<0.05	<0.05	<0.04	32.8	<0.1	6.056	1.385	244	<0.5	<0.2	<1.0	34	<0.2	<0.2	<0.05
439548	4335023	G-02	2007-04-18	12534	7.31	3300	620	176	0	2880	1060	972	13	10.9	3.87	66	<0.05	<0.05	0.0936705	31.1	<0.1	5.3	4.32	<15	<0.5	<0.2	<1.0	<0.05	<0.2	<0.2	<0.05
439548	4335023	G-02	2007-05-29	13275	6.94	3450	700	172	0	3200	1140	979	17	9.3	3.64	64	<0.05	0.18	<0.04	30	<0.1	7.304	3.14	<15	<0.5	<0.2	<1.0	37	<0.2	<0.2	<0.05
439548	4335023	G-02	2007-07-10	15114	7.07	3780	740	226	0	3320	1140	960	16		3.38	72	<0.05	0.08	0.173959	31.8	0.679	8.2251	2.64	441	171	<0.2	<1.0	<0.05	<0.2	<0.2	<0.05
439548	4335023	G-02	2007-08-08	13443	7.32	3740	710	206	0	3200	1160	1031	17	12.5	7.37	66	<0.05	<0.05	0.174	32.2	<0.1	8.0498	3.66	<15	135	<0.2	<1.0	30	<0.2	<0.2	<0.05
439548	4335023	G-02	2007-09-13	13923	7.33	3780	830	204	0	3140	1110	998	16	9.3	5.25	78	<0.05	<0.05	0.1606	32.8	<0.1	7.7029	2.72	<15	103	<0.2	<1.0	<0.05	<0.2	<0.2	<0.05
439548	4335023	G-02	2007-10-09	13523	7.25	3720	810	210	0	3100	1080	1002	18	10.9	4.92	74	<0.05	<0.05	0.0937	32.2	0.233	11.0966	1.95	630	105	<0.2	<1.0	<0.05	<0.2	<0.2	<0.05
439548	4335023	G-02	2007-11-27	13774	7.11	3620	800	195	0	3080	1100	989	15	10.1	4.7	47	<0.05	<0.05	0.1472	31.5	0.236	7.5291	3.62	386	107	<0.2	<1.0	<0.05	<0.2	<0.2	<0.05
439548	4335023	G-02	2007-12-27	13854	7.2	3600	720	188	0	3080	1060	1067	15	12.5	5.06	59	<0.05	<0.05	0.1472	34.2	<0.1	10.0001	1.95	550	128	<0.2	<1.0	<0.05	<0.2	<0.2	<0.05
439548	4335023	G-02	2008-01-23	14154	7.87	3500	730	145	0	3550	1140	1010	13		3.58	70	<0.05	<0.05	<0.04	28.8	<0.1	11.3456	2.19	2856	160	<0.2	<1.0	32	<0.2	<0.2	<0.05
439548	4335023	G-02	2008-02-22	13873	7.06	3360	660	137	0	3240	1060	928	13		3.57	68	<0.05	<0.05	0.1071	28.8	0.141	7.4872	2.86	837	73	<0.2	<1.0	47	<0.2	<0.2	<0.05
439548	4335023	G-02	2008-03-11	14123	7.28	3600	760	145	0	3400	1200	979	15		4.64	60	<0.05	<0.05	<0.04	28.2	<0.1	12.3045	2.24	381	71	<0.2	<1.0	<0.05	<0.2	<0.2	<0.05
439548	4335023	G-02	2008-04-23	14103	7.46	3550	720	185	0	3360	1220	972	14		5.76	60	<0.05	<0.05	0.133815	31.7	0.311	9.9507	2.29	536	<0.5	<0.2	<1.0	<0.05	<0.2	<0.2	<0.05
439548	4335023	G-02	2008-05-27	14113	7.92	3400	760	188	0	3200	1090	911	16	7.8	3.59	64	<0.05	<0.05	<0.04	34.2	<0.1	9.7356	2.18	576	<0.5	<0.2	<1.0	<0.05	<0.2	<0.2	<0.05
439548	4335023	G-02	2008-06-23	14193	7.83	3600	800	214	0	3260	1100	973	17	10.1	3.91	1	<0.05	<0.05	<0.04	42.2	<0.1	9.736	2.16	714	<0.5	<0.2	<1.0	<0.05	<0.2	<0.2	<0.05
439548	4335023	G-02	2008-07-21	13973	7.7	3500	650	206	0	3100	1040	1013	16		3.88	64	<0.05	<0.05	0.08	53.8	<0.1	8.184	1.62	1200	85	<0.2	<1.0	<0.05	<0.2	<0.2	<0.05
439548	4335023	G-02	2008-08-25	13665	7.61	3600	620	147	0	2900	1060	994	15	8.5	29.75	64	<0.05	<0.05	0.08	39.1	<0.1	8.8369	1.28	3400	240	<0.2	<1.0	<0.05	<0.2	<0.2	<0.05
439548	4335023	G-02	2008-09-17	13703	7.47	3400	600	183	0	3060	1070	1079	15		3.62	64	<0.05	<0.05	0.08	40.3	<0.1	7.9342	2.27	2600	242	<0.2	<1.0	<0.05	<0.2	<0.2	<0.05
439548	4335023	G-02	2009-05-05	14044	7.92	3420	630	159	0	2790	1080	917	14	9.3	3.4	63	<0.05	<0.05	<0.04	38.9	<0.1	8.442	3.03	3100	235	<0.2	<1.0	<0.05	<0.2	<0.2	<0.05
442746	4335905	G-03	2006-05-17	3024	6.32	592	250	221	0	570	114	268	15	1.5	3.32	33	<0.05	0.29	1.87341	16.1	0.063	3.0171	3.31	<15	<0.5	<0.2	<1.0	<0.05	<0.2	<0.2	<0.05
442746	4335905	G-03	2007-01-19	9583	6.55	2200	590	476	0	1520	498	487	25	3.6	5.49	4	<0.05	<0.05	0.147197	51.4	<0.1	1.5144	1	<15	263	<0.2	<1.0	<0.05	<0.2	80	<0.05
442746	4335905	G-03	2007-05-28	9725	6.65	2300	560	480	0	1830	530	883	39	7	2.93	3	<0.05	<0.05	<0.04	54.6	0.337	3.483	4.04	427	<0.5	<0.2	<1.0	<0.05	<0.2	<0.2	<0.05
442746	4335905	G-03	2007-11-26	10924	6.76	2640	780	810	0	2080	570	1026	42	9.3	3.31	3	<0.05	<0.05	0.080289	56.2	0.346	4.2018	1.95	622	638	<0.2	<1.0	<0.05	<0.2	59	<0.05
442746	4335905	G-03	2008-05-27	10543	7.3	2800	640	354	0	1970	510	1012	41	7	1.83	4	<0.05	<0.05	<0.04	62	<0.1	4.436	2.58	1273	529	<0.2	<1.0	<0.05	<0.2	<0.2	<0.05
442746	4335905	G-03	2009-05-05	10514	7.54	2480	640	380	0	1890	500	981	40	6.2	1.85	4	<0.05	<0.05	<0.04	79.4	<0.1	4.001	2.14	900	373	<0.2	<1.0	<0.05	<0.2	<0.2	<0.05
442746	4335905	G-03	2010-03-24	5770	7.07	1990	690	221	0	970	268	364	26	2.7	3.18	70	<0.05	<0.05	<0.04	58.9	<0.1	2.3487	2.14	385	<0.5	<0.2	<1.0	<0.05	<0.2	<0.2	<0.05
439965	4332815	G-04	2003-07-17	6134	7.2	1960	490	310	0	576	314	343	12	5.3		<0.5	<0.05	0.17	<0.04	33.4
439965	4332815	G-04	2004-06-28	4004	7.7	1200	352	360	0	360	169	154	6	11.4		5	<0.05	<0.05	<0.04	57				<15	472	<0.2	<1.0	<0.05	<0.2	<0.2	<0.05
439965	4332815	G-04	2006-04-18	8484	6.74	3180	680	360	0	1050	556	435	16	6.7	8.6	1	<0.05	<0.05	<0.04	36.9	0.176	3.3146	3	342	995	<0.2	<1.0	<0.05	<0.2	<0.2	<0.05
439965	4332815	G-04	2006-05-16	8494	6.86	2540	722	342	0	1140	434	453	14	5.6	10.67	<0.5	<0.05	<0.05	0.0936705	37	0.199	3.2717	2	<15	600	<0.2	<1.0	<0.05	<0.2	<0.2	<0.05
439965	4332815	G-04	2006-06-20	8724	6.74	3000	680	288	0	1140	590	413	16	6.8	10.4	4	<0.05	<0.05	0.173959	35.4	0.183	1.9457	<LD	939	1053	<0.2	<1.0	<0.05	<0.2	<0.2	<0.05
439965	4332815	G-04	2006-07-24	8613	7.01	2960	610	310	0	1340	660	433	17	5.5	8.59	5	<0.05	<0.05	<0.04	35.8	<0.1	2.8465	2.7	643	978	<0.2	<1.0	<0.05	<0.2	<0.2	<0.05
439965	4332815	G-04	2006-08-29	9453	7.33	3300	670	215	0	1430	700	508	19	5.7	8.5	1	<0.05	<0.05	<0.04	36.5	0.179	4.1274	1.1	873	1098	<0.2	267	42	<0.2	<0.2	<0.05
439965	4332815	G-04	2006-09-18	9474	6.65	3200	720	366	0	1470	720	430	19	6.3	8.86	1	<0.05	<0.05	<0.04	37	0.174	3.5512	1.57	<15	<0.5	<0.2	<1.0	<0.05	<0.2	<0.2	<0.05
439965	4332815	G-04	2006-11-17	10673	6.85	3520	620	183	0	1660	780	526	20	7	9.82	1	<0.05	<0.05	0.080289	35.8	0.159	5.0919	1.73	<15	259	<0.2	<1.0	<0.05	<0.2	<0.2	<0.05
439965	4332815	G-04	2006-12-15	10933	6.89	3720	670	216	0	1690	790	540	22	6.3	50.18	1	<0.05	<0.05	0.080289	32.8	0.15	5.0763	0.21	268	233	<0.2	<1.0	<0.05	<0.2	<0.2	<0.05
439965	4332815	G-04	2007-01-18	10983	6.84	3700	690	276	0	1710	810	773	22	6.5	10.15	<0.5	<0.05	<0.05	0.147197	37.3	<0.1	4.6713	0.64	754	770	<0.2	<1.0	<0.05	<0.2	<0.2	<0.05
439965	4332815	G-04	2007-02-21	11853	6.8	4150	650	416	0	2010	920	995	30	10.1	11.08	1	<0.05	0.4	0.254248	37.4	0.244	3.1761	1.31	257	824	<0.2	<1.0	<0.05	<0.2	<0.2	<0.05
439965	4332815	G-04	2007-03-20	11654	6.68	4140	620	348	0	1740	880	778	22	11.7	10.9	1	<0.05	0.1	0.133815	36.5	<0.1	2.3978	1.44	247	735	<0.2	<1.0	<0.05	<0.2	<0.2	<0.05
439965	4332815	G-04	2007-04-17	10244	7.26	3650	630	390	0	1690	830	825	22	11.7	10.88	<0.5	<0.05	<0.05	0.120433	35	<0.1	2.28	3.86	<15	376	<0.2	<1.0	<0.05	<0.2	<0.2	<0.05
439965	4332815	G-04	2007-05-30	11055	6.64	4050	740	376	0	1750	860	827	26	13.2	9.19	<0.5	<0.05	<0.05	0.120433	35.1	0.214	4.162	2.24	<15	164	<0.2	<1.0	50	<0.2	<0.2	<0.05
439965	4332815	G-04	2007-06-27	10355	7.49	3080	730	340	0	1740	760	547	22	11.7	6.46	<0.5	<0.05	<0.05	0.107052	34.6	<0.1	4.7941	2.38	1472	840	<0.2	<1.0	<0.05	<0.2	<0.2	<0.05
439965	4332815	G-04	2007-08-08	8073	7.26	2900	590	320	0	1180	600	485	18	6.8	11.35	2	<0.05	<0.05	0.107	35.5	<0.1	2.6102	2.64	360	417	<0.2	<1.0	25	<0.2	<0.2	<0.05
439965	4332815	G-04	2007-09-13	10683	7.3	3400	760	384	0	1630	690	752	21	11.7	10.43	2	<0.05	<0.05	0.1204	36.5	<0.1	4.7121	2.87	<15	107	<0.2	<1.0	28	<0.2	<0.2	<0.05
439965	4332815	G-04	2007-10-09	9863	7.08	3300	696	374	0	1610	690	788	22	11.7	11.39	1	<0.05	<0.05	<0.04	35.5	<0.1	4.4422	2.09	<15	872	<0.2	<1.0	<0.05	<0.2	<0.2	<0.05
439965	4332815	G-04	2007-11-21	9454	6.97	3160	690	368	0	1550	650	736	20	12.5	13.1	2	<0.05	<0.05	0.1338	35.5	0.265	3.2019	4.15	513	588	<0.2	<1.0	<0.05	<0.2	<0.2	<0.05
439965	4332815	G-04	2007-12-26	10074	6.91	3180	670	360	0	1520	650	761	21	13.2	12.44	3	<0.05	<0.05	0.1204	36.7	<0.1	3.9141	2.23	371	763	<0.2	<1.0	<0.05	<0.2	<0.2	<0.05
439965	4332815	G-04	2008-01-21	10664	7.38	3550	650	193	0	1780	760	800	22	13.2	10.69	1	<0.05	<0.05	0.1204	31.3	<0.1	5.2988	0.73	489	837	<0.2	<1.0	<0.05	<0.2	<0.2	<0.05
439965	4332815	G-04	2008-02-22	10903	7.08	3560	620	190	0	1750	780	796	21	14	10.56	2	<0.05	<0.05	<0.04	32.2	0.176	4.1424	2.14	697	1241	<0.2	<1.0	<0.05	<0.2	<0.2	<0.05
439965	4332815	G-04	2008-03-11	10503	7.18	3600	660	183	0	1750	710	780	21	12.5	11.26	1	<0.05	<0.05	<0.04	31.8	<0.1	4.5578	2.99	392	818	<0.2	<1.0	<0.05	<0.2	<0.2	<0.05
439965	4332815	G-04	2008-04-23	11433	7.48	3500	620	224	0	1860	790	869	22	9.3	11.2	<0.5	<0.05	<0.05	<0.04	32.6	<0.1	4.8692	5	927	1208	<0.2	<1.0	<0.05	<0.2	<0.2	<0.05
439965	4332815	G-04	2008-05-28	11853	7.78	3600	650	238	0	1860	770	955	27	9.3	8.21	1	<0.05	<0.05	<0.04	38	<0.1	5.1728	2.9	398	1251	<0.2	<1.0	<0.05	<0.2	<0.2	<0.05
439965	4332815	G-04	2008-06-23	10973	7.66	3300	700	262	0	1810	710	807	21	12.5	10.8	1	<0.05	0.9	<0.04	42.8	<0.1	4.5338	2.74	796	862	<0.2	<1.0	<0.05	<0.2	<0.2	<0.05
439965	4332815	G-04	2008-07-21	10793	7.67	3300	630	279	0	1750	740	800	19	12.5	10.24	1	<0.05	<0.05	<0.04	41.5	<0.1	3.3648	1.91	730	825	<0.2	<1.0	<0.05	<0.2	<0.2	<0.05
439965	4332815	G-04	2008-08-25	11135	7.59	3300	550	252	0	1730	760	855	21	10.1	6.04	1	<0.05	<0.05	<0.04	42.2	<0.1	4.6382	2.47	1800	931	<0.2	<1.0	<0.05	<0.2	<0.2	<0.05
439965	4332815	G-04	2008-09-16	11303	7.43	3700	600	292	0	1750	830	872	21	13.2	11.22	<0.5	<0.05	<0.05	<0.04	44.3	<0.1	4.2534	1.42	3074	892	<0.2	<1.0	46	<0.2	<0.2	<0.05
439965	4332815	G-04	2009-05-05	13174	7.8	3980	690	307	0	2140	950	974	24	5.4	11.27	<0.5	<0.05	<0.05	<0.04	41.7	<0.1	5.1318	3.03	329	690	<0.2	<1.0	<0.05	<0.2	<0.2	<0.05
439965	4332815	G-04	2010-03-24	3690	7.45	1380	292	520	0	480	218	472	15	7.1	8.51	9	0.4	<0.05	<0.04	63	<0.1	1.1378	2.86	335	204	<0.2	<1.0	<0.05	<0.2	<0.2	<0.05
439758	4332389	G-05	2006-05-17	12494	6.95	3660	760	396	0	2260	880	902	25	8.7	10.38	1	<0.05	<0.05	0.120433	28.5	0.201	5.7959	1.55	<15	<0.5	<0.2	<1.0	<0.05	<0.2	<0.2	<0.05
439758	4332389	G-05	2007-01-18	11923	7.13	3980	500	250	0	2020	970	964	23	6.8	3.21	1	<0.05	<0.05	<0.04	27.8	<0.1	0.6987	1	1425	636	<0.2	<1.0	31	<0.2	<0.2	<0.05
439758	4332389	G-05	2007-05-30	12995	7.21	3900	570	272	0	2060	930	896	23	12.5	8.81	1	<0.05	<0.05	<0.04	27.6	0.217	4.285	4.64	<15	<0.5	<0.2	<1.0	26	<0.2	<0.2	<0.05
439758	4332389	G-05	2007-11-21	13284	7.22	3760	650	408	0	2090	790	1137	26	14.8	14.23	<0.5	<0.05	<0.05	0.133815	30.8	0.227	4.1256	4.15	2379	255	<0.2	<1.0	<0.05	<0.2	<0.2	<0.05
439758	4332389	G-05	2008-05-28	12363	7.97	3800	640	252	0	2180	850	981	23	11.7	9.18	<0.5	<0.05	<0.05	<0.04	40.6	<0.1	5.7916	3.92	2802	354	<0.2	<1.0	<0.05	<0.2	<0.2	<0.05
439758	4332389	G-05	2009-05-04	12704	7.91	4220	650	95	0	2040	960	991	22	7	10.6	3	<0.05	<0.05	<0.04	36.1	<0.1	5.162	2.16	14000	500	<0.2	<1.0	<0.05	<0.2	<0.2	<0.05
439758	4332389	G-05	2010-03-24	3690	7.38	1422	380	241	0	260	212	142	6	7.5	8.09	6	<0.05	<0.05	<0.04	32.6	<0.1	0.8731	1.71	576	<0.5	<0.2	<1.0	<0.05	<0.2	<0.2	<0.05
439905	4332335	G-06	2003-07-17	10854	7.1	3280	610	360	0	1690	690	876	21	5.3		4	<0.05	<0.05	<0.04	24.2
439905	4332335	G-06	2004-06-28	10774	7.5	3500	594	380	0	1820	695	889	23	6.7		<0.5	<0.05	<0.05	<0.04	25.2				<15	564	<0.2	<1.0	<0.05	<0.2	<0.2	<0.05
439905	4332335	G-06	2006-04-18	11914	6.83	3900	666	476	0	2020	860	883	20	8.8	12.9	1	0.2	0.11	<0.04	32.7	0.173	7.2289	1.8	835	511	<0.2	<1.0	<0.05	<0.2	<0.2	<0.05
439905	4332335	G-06	2006-05-17	10484	7.27	2840	698	372	0	1840	633	782	17	4.7	9.01	6	<0.05	<0.05	0.0936705	21.6	0.173	5.5615	2	<15	403	<0.2	<1.0	<0.05	<0.2	<0.2	<0.05
439905	4332335	G-06	2006-06-20	10124	6.97	2960	610	270	0	1680	690	715	19	6.1	7.42	13	<0.05	<0.05	0.120433	23.7	0.201	2.7876	<LD	7800	187	<0.2	<1.0	<0.05	<0.2	<0.2	<0.05
439905	4332335	G-06	2006-07-24	9573	7.14	3180	590	352	0	1630	628	742	20	4.3	6.44	24	<0.05	<0.05	<0.04	22.2	<0.1	4.3428	2.3	15	119	<0.2	<1.0	<0.05	<0.2	<0.2	<0.05
439905	4332335	G-06	2006-08-29	9573	7.69	3000	550	252	0	1600	710	551	19	3.9	5.62	18	<0.05	<0.05	<0.04	21.4	0.141	3.2029	0.64	5.4	<0.5	<0.2	<1.0	37	<0.2	<0.2	<0.05
439905	4332335	G-06	2006-09-18	9454	6.8	2950	590	366	0	1550	700	462	19	4.3	5.6	18	<0.05	<0.05	<0.04	23.8	0.164	3.5938	0.59	<15	<0.5	<0.2	500	32	<0.2	<0.2	<0.05
439905	4332335	G-06	2006-11-17	9683	7.03	3010	540	201	0	1510	660	512	18	4	6.52	21	<0.05	<0.05	<0.04	24.2	0.14	3.6197	1.94	<15	<0.5	<0.2	<1.0	<0.05	<0.2	<0.2	<0.05
439905	4332335	G-06	2006-12-15	9423	7.09	2990	400	203	0	1490	690	714	20	4.3	6.34	22	<0.05	<0.05	<0.04	21.7	0.143	3.9736	0.42	<15	<0.5	<0.2	<1.0	<0.05	<0.2	<0.2	<0.05
439905	4332335	G-06	2007-01-18	9463	7.15	3200	440	232	0	1540	760	754	19	4.1	6.59	20	<0.05	<0.05	<0.04	24.4	<0.1	3.0762	0.86	5920	209	<0.2	<1.0	<0.05	<0.2	<0.2	<0.05
439905	4332335	G-06	2007-02-21	9033	7.08	3120	370	297	0	1510	770	752	21	10.1	6.93	21	<0.05	<0.05	<0.04	23.5	0.239	2.3576	1.38	622	<0.5	<0.2	<1.0	<0.05	<0.2	<0.2	<0.05
439905	4332335	G-06	2007-03-20	10354	7.03	3340	500	334	0	1620	730	738	19	9.3	6.64	11	<0.05	<0.05	<0.04	22.6	<0.1	3.0451	0.72	<15	<0.5	<0.2	<1.0	<0.05	<0.2	<0.2	<0.05
439905	4332335	G-06	2007-04-17	9834	7.47	3320	510	348	0	1590	750	874	21	9.3	7.12	6	<0.05	<0.05	<0.04	21.7	<0.1	3.69	3.86	303	<0.5	<0.2	<1.0	38	<0.2	<0.2	<0.05
439905	4332335	G-06	2007-05-30	10515	7.16	3300	560	320	0	1780	860	856	23	10.1	6.51	4	<0.05	<0.05	<0.04	21.7	<0.1	4.065	2.39	<15	<0.5	<0.2	<1.0	<0.05	<0.2	<0.2	<0.05
439905	4332335	G-06	2007-06-27	11065	7.71	3320	590	342	0	1850	800	828	21	9.3	6.61	5	<0.05	<0.05	<0.04	21.3	<0.1	4.5673	2.23	4333	144	<0.2	<1.0	<0.05	<0.2	<0.2	<0.05
439905	4332335	G-06	2007-08-08	10633	7.4	3660	530	346	0	1770	830	926	24	5.4	12.97	4	<0.05	<0.05	0.0937	23.1	<0.1	4.4992	3.08	6885	102	<0.2	<1.0	27	<0.2	<0.2	<0.05
439905	4332335	G-06	2007-09-13	10883	7.36	3350	590	340	0	1960	800	909	22	12.5	9.01	5	<0.05	<0.05	0.1071	24	<0.1	4.766	2.57	<15	110	<0.2	<1.0	<0.05	<0.2	<0.2	<0.05
439905	4332335	G-06	2007-10-09	10833	7.32	3300	550	350	0	1930	820	915	23	10.1	8.41	4	<0.05	<0.05	0.1071	21.6	<0.1	3.6811	1.81	5424	104	<0.2	<1.0	<0.05	<0.2	<0.2	<0.05
439905	4332335	G-06	2007-11-21	11234	7.16	3460	560	364	0	1890	810	977	23	12.5	11.36	6	<0.05	<0.05	0.1204	23	0.231	3.7095	3.55	8728	266	<0.2	<1.0	<0.05	<0.2	<0.2	<0.05
439905	4332335	G-06	2007-12-26	11154	7.21	3410	620	362	0	1920	780	963	24	14.8	10.61	3	<0.05	<0.05	0.1071	22	<0.1	5.0117	2.79	4723	112	<0.2	<1.0	<0.05	<0.2	<0.2	<0.05
439905	4332335	G-06	2008-01-21	11174	7.62	3510	580	281	0	1940	800	948	23	13.2	7.32	3	<0.05	<0.05	<0.04	19.3	<0.1	5.9675	3.06	4964	101	<0.2	<1.0	<0.05	<0.2	<0.2	<0.05
439905	4332335	G-06	2008-02-22	10993	7.25	3340	580	256	0	1920	800	853	20	13.2	7.38	4	<0.05	<0.05	<0.04	20.8	0.128	4.8813	4.14	2523	86	<0.2	<1.0	<0.05	<0.2	<0.2	<0.05
439905	4332335	G-06	2008-03-11	11273	7.57	3560	580	277	0	1940	790	906	22	7	8.06	4	<0.05	<0.05	<0.04	20.2	<0.1	5.356	2.54	1789	57	<0.2	<1.0	<0.05	<0.2	<0.2	<0.05
439905	4332335	G-06	2008-04-23	11363	7.51	3500	570	252	0	1950	800	919	22	7.8	7.52	2	<0.05	<0.05	<0.04	23.1	<0.1	6.0477	2.29	4058	102	<0.2	<1.0	<0.05	<0.2	<0.2	<0.05
439905	4332335	G-06	2008-05-28	12143	7.84	3700	610	246	0	2040	810	926	20	8.5	10.27	2	<0.05	<0.05	<0.04	28.3	<0.1	5.866	3.05	8800	1424	<0.2	<1.0	<0.05	<0.2	<0.2	<0.05
439905	4332335	G-06	2008-06-23	11143	7.74	3600	600	272	0	1900	800	884	21	11.7	10.06	2	<0.05	<0.05	<0.04	32.6	<0.1	5.0227	2.6	5154	140	<0.2	<1.0	<0.05	<0.2	<0.2	<0.05
439905	4332335	G-06	2008-07-21	10823	7.7	3300	540	248	0	1950	790	952	19	12.5	6.55	8	<0.05	<0.05	<0.04	31	<0.1	5.5846	1.91	23600	190	<0.2	<1.0	<0.05	<0.2	<0.2	<0.05
439905	4332335	G-06	2008-08-25	10025	7.69	3300	530	220	0	1670	750	839	18	8.5	3.5	15	<0.05	<0.05	<0.04	33.2	<0.1	4.0595	1.56	5300	87	<0.2	<1.0	<0.05	<0.2	<0.2	<0.05
439905	4332335	G-06	2008-09-16	10243	7.55	3200	510	266	0	1700	720	893	18	9.3	5.97	17	<0.05	<0.05	<0.04	32.6	<0.1	4.3357	1.56	11400	133	<0.2	<1.0	<0.05	<0.2	<0.2	<0.05
439905	4332335	G-06	2009-05-04	10294	7.79	3200	560	263	0	1840	790	823	21	7	6.3	20	<0.05	<0.05	<0.04	33.2	<0.1	4.179	1.59	11500	255	<0.2	<1.0	29	<0.2	<0.2	<0.05
439905	4332335	G-06	2010-03-24	11500	7.1	3460	640	420	0	1880	850	834	20	9.2	8.42	2	<0.05	<0.05	<0.04	30.2	<0.1	5.2642	3	900	<0.5	<0.2	<1.0	<0.05	<0.2	<0.2	<0.05
440278	4331730	G-07	2008-09-17	2563	7.53	730	220	236	0	172	108	116	7	1.3	1.13	20	<0.05	<0.05	<0.04	26.5	<0.1	0.6359	1.73	667	22	<0.2	<1.0	<0.05	<0.2	<0.2	<0.05
438757	4331250	G-08	2007-01-18	3333	7.24	1180	342	192	0	213	156	121	5	3.2	15.97	1	<0.05	<0.05	<0.04	21.1	<0.1	3.972	1	2542	903	<0.2	<1.0	<0.05	<0.2	<0.2	<0.05
438757	4331250	G-08	2007-05-30	3455	7.26	1140	322	190	0	220	164	115	4	3.2	3.34	7	<0.05	<0.05	<0.04	26.3	0.201	1.028	1.94	247	<0.5	<0.2	<1.0	32	<0.2	<0.2	<0.05
438757	4331250	G-08	2007-11-21	3904	7.2	980	300	259	0	266	164	124	5	2.8	6.81	14	<0.05	<0.05	<0.04	27.7	0.23	1.1281	5.33	50.5	567	<0.2	<1.0	<0.05	<0.2	<0.2	<0.05
438757	4331250	G-08	2008-05-28	3553	7.8	1160	260	156	0	246	180	125	4	2.1	3.15	18	<0.05	<0.05	<0.04	34.7	<0.1	1.1414	4.06	59800	1317	<0.2	<1.0	<0.05	<0.2	<0.2	<0.05
438757	4331250	G-08	2009-05-04	3924	7.64	1250	390	139	0	330	182	124	5	2.6	3.63	38	<0.05	<0.05	<0.04	35	<0.1	1.211	1.73	36600	300	<0.2	<1.0	<0.05	<0.2	<0.2	<0.05
436366	4330245	G-09	2006-05-16	1713	7.52	360	152	19	0	480	121	100	9	2.4	3.78	1	<0.05	0.27	<0.04	0.6	<0.1	2.6037	0.86	38	258	<0.2	<1.0	<0.05	<0.2	<0.2	<0.05
436366	4330245	G-09	2007-01-17	1692	7.15	342	124	33	0	366	92	104	8	2.5	20.16	<0.5	<0.05	0.7	<0.04	0.1	<0.1	2.2826	2.8	53300	2175	<0.2	<1.0	<0.05	<0.2	<0.2	<0.05
436366	4330245	G-09	2007-05-30	1768	7.1	336	122	32	0	414	110	101	8	2.5	2.12	<0.5	<0.05	0.3	<0.04	0.1	0.051	2.707	2.24	831	83	<0.2	<1.0	<0.05	<0.2	<0.2	<0.05
436366	4330245	G-09	2007-11-21	2334	7.12	390	152	30	0	462	111	132	5	3.4	5.07	<0.5	<0.05	1.2	<0.04	0.1	<0.1	2.755	3.26	7924	707	<0.2	<1.0	<0.05	<0.2	<0.2	<0.05
436366	4330245	G-09	2008-05-28	2403	7.52	448	186	15	0	534	108	133	6	10.9	2.32	<0.5	<0.05	1.2	<0.04	0.1	<0.1	3.0083	3.19	60000	1538	<0.2	<1.0	<0.05	<0.2	<0.2	<0.05
436366	4330245	G-09	2009-05-04	3094	7.7	610	220	121	0	440	126	122	7	3.4	2.96	64	<0.05	<0.05	<0.04	0.3	<0.1	2.61	2.02	43900	900	<0.2	<1.0	<0.05	<0.2	<0.2	<0.05
436366	4330245	G-09	2010-03-24	2530	5.22	628	252	13	0	512	113	111	4	3.5	2.86	1	<0.05	2	<0.04	0.1	<0.1	2.5898	1.57	53000	2000	<0.2	<1.0	<0.05	<0.2	<0.2	<0.05
434352	4329680	G-10	2006-05-16	4494	6.82	1460	529	364	0	530	236	169	15	5.1	4.49	23	1.72	0.21	0.254248	30	0.159	2.8343	<LD	<15	124	<0.2	<1.0	<0.05	<0.2	<0.2	<0.05
434352	4329680	G-10	2006-07-24	4083	6.87	1210	400	370	0	528	206	162	12	3.2	4.22	8	<0.05	<0.05	0.120433	33	0.148	2.2077	0.64	77	471	<0.2	<1.0	<0.05	<0.2	269	73
434352	4329680	G-10	2006-08-29	4123	7.42	1170	392	306	0	480	208	164	10	3.4	4.08	7	<0.05	<0.05	0.080289	31.5	<0.1	2.6981	0.39	61.3	559	<0.2	<1.0	<0.05	<0.2	71	346
434352	4329680	G-10	2006-09-18	4144	6.54	1070	408	404	0	512	216	150	9	3.6	4.55	5	<0.05	<0.05	0.147197	33.1	<0.1	2.3785	0.22	249	<0.5	<0.2	<1.0	<0.05	<0.2	<0.2	<0.05
434352	4329680	G-10	2006-11-16	4193	6.86	1210	380	114	0	504	208	157	9	3.2	4.36	9	<0.05	<0.05	<0.04	35.1	0.132	2.1188	0.63	<15	<0.5	<0.2	<1.0	<0.05	<0.2	<0.2	<0.05
434352	4329680	G-10	2006-12-12	4193	6.82	1230	376	234	0	452	196	170	12	2.5	4.12	4	<0.05	<0.05	<0.04	34.2	0.135	3.1175	0.86	<15	<0.5	<0.2	<1.0	<0.05	<0.2	<0.2	<0.05
434352	4329680	G-10	2007-01-17	4033	6.84	1224	396	267	0	456	204	159	8	3	4.25	4	<0.05	<0.05	<0.04	36.3	<0.1	1.861	1.24	302	175	<0.2	<1.0	<0.05	<0.2	<0.2	<0.05
434352	4329680	G-10	2007-02-20	3943	6.54	1200	376	370	0	432	200	163	9	3.7	4.24	5	<0.05	<0.05	<0.04	33.8	0.283	1.6142	23.5	<15	110	<0.2	<1.0	<0.05	<0.2	<0.2	<0.05
434352	4329680	G-10	2007-03-21	4114	6.57	1214	404	416	0	428	192	166	9	19.5	4.08	5	<0.05	<0.05	<0.04	35.3	0.109	1.46	1.7	<15	<0.5	<0.2	<1.0	<0.05	<0.2	<0.2	<0.05
434352	4329680	G-10	2007-04-17	3864	7.39	1150	416	404	0	436	200	170	8	3.6	4.47	3	<0.05	0.15	0.0669075	33.7	<0.1	1.0548	1.28	<15	132	<0.2	<1.0	<0.05	<0.2	<0.2	<0.05
434352	4329680	G-10	2007-05-30	4015	7.03	1120	376	339	0	432	196	161	9	3.7	3.29	3	<0.05	<0.05	<0.04	33.8	0.207	2.069	2.39	202	<0.5	<0.2	<1.0	<0.05	<0.2	<0.2	<0.05
434352	4329680	G-10	2007-07-10	4194	6.85	1170	430	426	0	482	200	154	9	6.7	6.12	3	<0.05	0.12	0.200722	34.5	0.388	2.1628	2.49	6018	241	<0.2	<1.0	<0.05	<0.2	<0.2	<0.05
434352	4329680	G-10	2007-08-23	4264	6.95	1220	444	416	0	462	206	178	10	3.2	5.38	9	<0.05	<0.05	0.281	33.9	<0.1	2.0176	5.74	<15	<0.5	<0.2	<1.0	<0.05	<0.2	<0.2	<0.05
434352	4329680	G-10	2007-09-13	4383	7.05	1250	470	492	0	472	184	189	12	3.1	4.73	5	<0.05	<0.05	0.2944	39.7	<0.1	3.991	4.84	<15	<0.5	<0.2	<1.0	<0.05	<0.2	<0.2	<0.05
434352	4329680	G-10	2007-10-09	4163	7.08	1180	472	498	0	470	180	222	13	3.2	4.16	6	<0.05	<0.05	0.2542	38.8	0.637	2.9818	16.03	9158	141	<0.2	<1.0	<0.05	<0.2	63	72
434352	4329680	G-10	2007-11-22	4594	6.85	1192	460	494	0	464	188	208	12	6.1	6.99	4	<0.05	<0.05	0.2007	38.7	0.225	1.2869	2.37	4743	110	<0.2	<1.0	<0.05	<0.2	<0.2	<0.05
434352	4329680	G-10	2007-12-27	4344	6.71	1180	456	484	0	460	172	243	13	4	5.5	6	<0.05	<0.05	0.187341	40.1	<0.1	2.5863	2.51	4143	110	<0.2	<1.0	<0.05	<0.2	<0.2	<0.05
434352	4329680	G-10	2008-01-22	4354	7.38	1030	376	383	0	480	190	186	13	3.7	4.49	6	<0.05	<0.05	<0.04	34.5	<0.1	2.4096	0.87	3754	117	<0.2	<1.0	<0.05	<0.2	<0.2	<0.05
434352	4329680	G-10	2008-02-22	4333	6.94	1020	346	341	0	480	192	178	13	3.6	4.41	10	<0.05	<0.05	<0.04	35.6	0.117	2.2951	7	8662	106	<0.2	<1.0	<0.05	<0.2	<0.2	<0.05
434352	4329680	G-10	2008-03-11	4473	6.78	1020	362	362	0	500	184	195	14	3.2	5.72	8	<0.05	<0.05	<0.04	35.1	<0.1	3.0308	3.59	5503	96	<0.2	<1.0	<0.05	<0.2	<0.2	<0.05
434352	4329680	G-10	2008-04-24	4383	7.37	1090	370	340	0	510	190	197	13	3.7	9.51	9	<0.05	<0.05	<0.04	41.2	<0.1	3.2626	1.43	3748	103	<0.2	<1.0	<0.05	<0.2	<0.2	<0.05
434352	4329680	G-10	2008-05-28	4203	7.55	1120	380	260	0	530	180	197	13	2.8	2.89	6	<0.05	<0.05	<0.04	40.2	<0.1	2.4913	3.77	5300	133	<0.2	<1.0	31	<0.2	<0.2	<0.05
434352	4329680	G-10	2008-06-23	4273	7.37	1220	390	290	0	500	186	198	13	13.2	5.21	5	<0.05	<0.05	<0.04	51.2	<0.1	2.4727	2.19	3881	81	<0.2	<1.0	5	<0.2	18	7
434352	4329680	G-10	2008-07-21	4723	7.49	1090	380	330	0	480	180	198	11	3.1	3.53	4	<0.05	<0.05	<0.04	51.6	<0.1	3.0151	1.47	1140	144	<0.2	<1.0	<0.05	<0.2	<0.2	<0.05
434352	4329680	G-10	2008-08-25	4475	7.54	1080	340	235	0	470	190	197	11	2.9	<LD	6	<0.05	<0.05	<0.04	51	<0.1	3.5419	1.85	39000	646	<0.2	<1.0	<0.05	<0.2	<0.2	248
434352	4329680	G-10	2008-09-16	4363	7.41	1200	350	360	0	430	200	255	11	2.3	2.81	5	<0.05	<0.05	<0.04	51	<0.1	2.4782	1.88	16700	161	<0.2	<1.0	<0.05	<0.2	68	89
434352	4329680	G-10	2009-05-04	4354	7.53	1230	440	244	0	530	200	186	15	2.8	3.22	8	<0.05	<0.05	<0.04	50	<0.1	2.2852	1.88	6500	112	<0.2	<1.0	<0.05	<0.2	<0.2	<0.05
434352	4329680	G-10	2010-03-24	4450	6.65	1360	510	532	0	524	240	195	12	3.5	3.24	3	<0.05	<0.05	<0.04	46.7	<0.1	2.5746	2.29	4900	164	<0.2	<1.0	<0.05	<0.2	<0.2	<0.05
434350	4329683	G-11	2006-04-18	6234	6.6	2280	708	380	0	500	320	184	14	13.4	17.4	1	0.18	4	<0.04	48	0.229	3.1975	1.7	1493	331	<0.2	600	<0.05	<0.2	<0.2	<0.05
434350	4329683	G-11	2006-05-16	6474	6.73	1960	809	384	0	560	204	247	12	22.8	31.82	1	5	1.68	0.080289	47.7	0.239	2.7944	1.8	421	296	<0.2	<1.0	<0.05	<0.2	<0.2	<0.05
434350	4329683	G-11	2006-06-20	6624	6.63	2450	766	328	0	544	344	197	15	14.2	25.08	22	6.8	0.12	0.107052	48.1	0.239	2.1638	5.2	14	290	<0.2	<1.0	<0.05	<0.2	<0.2	<0.05
434350	4329683	G-11	2006-07-24	6743	6.79	2760	780	352	0	620	396	264	16	14.7	22.86	18	9.2	<0.05	0.0669075	50.2	<0.1	3.0186	2.1	12	464	<0.2	<1.0	<0.05	<0.2	<0.2	<0.05
434350	4329683	G-11	2006-08-29	7043	7.2	2950	740	228	0	610	440	274	19	38.3	23.95	28	<0.05	<0.05	<0.04	45.1	0.201	2.9732	1.3	19.8	231	<0.2	<1.0	<0.05	<0.2	<0.2	113
434350	4329683	G-11	2006-09-18	6854	6.5	2800	780	400	0	612	384	193	18	31.3	26.91	30	<0.05	<0.05	<0.04	46.5	0.231	4.5959	7.06	<15	<0.5	<0.2	<1.0	<0.05	<0.2	<0.2	<0.05
434350	4329683	G-11	2006-11-16	7013	6.78	2850	770	179	0	616	368	198	20	25.7	29.14	28	<0.05	<0.05	<0.04	39	0.219	5.4345	1.51	<15	<0.5	<0.2	<1.0	<0.05	<0.2	<0.2	<0.05
434350	4329683	G-11	2006-12-12	7023	6.8	2720	710	320	0	616	384	285	23	12.6	28.72	28	<0.05	<0.05	<0.04	36.8	0.205	3.4568	0.21	<15	<0.5	<0.2	<1.0	<0.05	<0.2	<0.2	<0.05
434350	4329683	G-11	2007-01-17	7013	6.62	2830	740	268	0	620	394	291	22	26	27.24	29	<0.05	<0.05	<0.04	40.1	0.254	3.6415	1.5	3196	156	<0.2	<1.0	<0.05	<0.2	<0.2	<0.05
434350	4329683	G-11	2007-02-21	6673	6.45	2710	710	320	0	636	356	288	22	23.8	30.21	25	<0.05	<0.05	0.214104	37.3	0.325	2.4562	1.96	238	103	<0.2	<1.0	<0.05	<0.2	<0.2	<0.05
434350	4329683	G-11	2007-03-21	7304	6.49	2890	780	396	0	644	360	290	22	24.1	30.5	20	<0.05	<0.05	0.0936705	39.1	0.226	2.4493	6.49	<15	108	<0.2	<1.0	<0.05	<0.2	<0.2	<0.05
434350	4329683	G-11	2007-04-17	7164	6.92	2680	750	398	0	664	408	317	23	22.2	31.41	27	<0.05	<0.05	0.0936705	34.8	0.208	2.22	7.88	<15	229	<0.2	<1.0	<0.05	<0.2	<0.2	<0.05
434350	4329683	G-11	2007-05-30	7795	6.75	2900	840	382	0	760	450	298	21	22.8	20.31	21	<0.05	<0.05	0.107052	34.3	0.27	4.005	6.13	1801	135	<0.2	<1.0	<0.05	<0.2	<0.2	<0.05
434350	4329683	G-11	2007-07-10	7594	6.8	2980	850	592	0	790	444	285	23	26.3	28.19	6	16	0.2	0.0936705	43.1	0.535	3.9552	9.38	4056	180	<0.2	<1.0	<0.05	<0.2	<0.2	<0.05
434350	4329683	G-11	2007-08-08	7173	6.86	2870	870	444	0	740	424	317	23	21.9	40.4	29	<0.05	<0.05	<0.04	41.5	<0.1	6.6732	10.11	3930	155	<0.2	<1.0	<0.05	<0.2	<0.2	<0.05
434350	4329683	G-11	2007-09-13	7283	6.8	3000	860	420	0	820	432	324	22	23.1	35.78	26	<0.05	<0.05	<0.04	40.1	0.241	5.2395	9.82	288	146	<0.2	<1.0	<0.05	<0.2	<0.2	<0.05
434350	4329683	G-11	2007-10-09	7173	6.82	2760	840	412	0	800	404	326	23	25	35.88	27	<0.05	<0.05	<0.04	41.3	<0.1	4.3231	10.45	4152	151	<0.2	<1.0	<0.05	<0.2	<0.2	<0.05
434350	4329683	G-11	2007-11-22	7314	6.7	2800	840	486	0	780	400	334	23	25.7	36.81	31	<0.05	<0.05	<0.04	41.9	0.3	3.5888	10.36	5339	189	<0.2	<1.0	<0.05	<0.2	<0.2	<0.05
434350	4329683	G-11	2007-12-27	6944	6.73	2620	780	460	0	700	380	328	23	25	35.63	36	<0.05	<0.05	<0.04	42.5	0.204	3.9487	15.75	5417	195	<0.2	<1.0	<0.05	<0.2	<0.2	<0.05
434350	4329683	G-11	2008-01-22	7004	7.1	2580	720	387	0	800	430	307	23	20	29.8	28	<0.05	<0.05	<0.04	39.4	0.232	5.0264	7.89	9719	154	<0.2	<1.0	<0.05	<0.2	<0.2	<0.05
434350	4329683	G-11	2008-02-22	6953	6.76	2400	630	329	0	748	392	283	20	19.7	29.29	33	<0.05	<0.05	<0.04	43.5	0.204	3.9678	12.57	4637	172	<0.2	<1.0	<0.05	<0.2	<0.2	<0.05
434350	4329683	G-11	2008-03-11	7183	7.74	2500	690	370	0	790	410	322	23	20.9	31.7	37	<0.05	<0.05	<0.04	42.3	<0.1	5.4891	7.93	17359	167	<0.2	<1.0	<0.05	119	<0.2	109
434350	4329683	G-11	2008-04-24	7133	7.28	2470	680	372	0	790	400	316	22	20.3	30.92	29	<0.05	<0.05	<0.04	48.8	0.218	5.3134	15.14	6790	186	<0.2	<1.0	<0.05	<0.2	<0.2	<0.05
434350	4329683	G-11	2008-05-28	6993	7.96	3100	750	152	0	740	410	297	21	18.1	25.81	34	<0.05	<0.05	<0.04	46.8	<0.1	7.8794	12.33	62800	335	<0.2	<1.0	40	<0.2	<0.2	133
434350	4329683	G-11	2008-06-23	7313	7.65	3100	810	170	0	760	440	323	22	24.7	30.83	30	<0.05	<0.05	<0.04	56.2	<0.1	4.4033	9.09	5078	169	<0.2	<1.0	<0.05	<0.2	<0.2	<0.05
434350	4329683	G-11	2008-07-19	7363	7.55	2900	750	390	0	710	400	348	19	20.9	30.23	28	<0.05	<0.05	<0.04	53.8	<0.1	4.0896	13.25	17700	176	<0.2	<1.0	36	<0.2	<0.2	<0.05
434350	4329683	G-11	2008-08-25	7445	7.3	2600	700	242	0	700	390	318	19	20	3	27	<0.05	<0.05	<0.04	55	<0.1	3.8304	11.23	30500	203	<0.2	<1.0	<0.05	<0.2	<0.2	106
434350	4329683	G-11	2008-09-16	7333	7.2	2700	760	380	0	740	410	361	19	20.6	30.92	37	<0.05	<0.05	<0.04	59.3	<0.1	4.2563	1.85	6400	181	<0.2	<1.0	<0.05	<0.2	<0.2	50
434350	4329683	G-11	2009-05-04	7274	7.76	2740	710	283	0	460	380	276	20	14.4	26.41	41	<0.05	<0.05	<0.04	78.6	0.199	3.72	10.53	10400	131	<0.2	<1.0	26	<0.2	<0.2	<0.05
434350	4329683	G-11	2010-03-24	2440	7.14	960	334	180	0	132	95	83	8	6.1	7.23	21	<0.05	<0.05	<0.04	13.9	<0.1	0.4185	2.14	1323	<0.5	<0.2	<1.0	<0.05	<0.2	<0.2	<0.05
436757	4331990	G-12	2006-05-17	2384	6.84	380	174	630	0	228	136	132	9	1.1	1.04	7	<0.05	<0.05	<0.04	26.2	0.065	0.4911	0.43	<15	<0.5	<0.2	<1.0	<0.05	<0.2	<0.2	<0.05
436757	4331990	G-12	2006-08-29	1730	7.64	326	122	406	0	205	115	106	12	1	0.74	6	<0.05	<0.05	<0.04	26.3	<0.1	0.5928	0.39	41	<0.5	<0.2	<1.0	4,6	<0.2	<0.2	<0.05
436757	4331990	G-12	2006-09-18	1783	6.5	330	124	414	0	208	117	101	12	1.1	1.09	5	<0.05	<0.05	<0.04	27.5	<0.1	0.399	0.21	47	<0.5	<0.2	<1.0	2,9	<0.2	<0.2	<0.05
436757	4331990	G-12	2006-12-14	1738	6.91	292	98	386	0	204	114	99	11	0.8	1.51	4	<0.05	<0.05	<0.04	26	0.054	0.4252	0.88	<15	<0.5	<0.2	<1.0	<0.05	<0.2	<0.2	<0.05
436757	4331990	G-12	2007-01-19	1665	6.85	282	102	440	0	198	120	101	11	1.1	0.86	4	<0.05	<0.05	<0.04	28.6	<0.1	0.3548	0.945	3660	666	<0.2	<1.0	17	<0.2	<0.2	<0.05
436757	4331990	G-12	2007-02-20	1720	6.47	226	112	606	0	185	116	96	12	1.2	0.84	3	<0.05	<0.05	<0.04	27.2	0.072	0.2408	2.74	49	<0.5	<0.2	<1.0	4,1	<0.2	<0.2	<0.05
436757	4331990	G-12	2007-03-21	1686	6.51	209	114	568	0	171	111	99	12	0.7	0.77	2	<0.05	<0.05	<0.04	28.2	<0.1	0.2	1.54	<15	24	<0.2	<1.0	<0.05	<0.2	<0.2	<0.05
436757	4331990	G-12	2007-04-18	1526	7.24	190	118	620	0	178	112	107	12	0.7		3	<0.05	0.1	0.133815	27.3	<0.1			<15	14	<0.2	<1.0	<0.05	<0.2	<0.2	<0.05
436757	4331990	G-12	2007-05-30	2625	7.04	420	98	420	0	286	160	146	9	1.1	1.29	7	<0.05	<0.05	<0.04	26.8	<0.1	0.645	1.5	<15	<0.5	<0.2	<1.0	<0.05	<0.2	<0.2	<0.05
436757	4331990	G-12	2007-07-10	1675	6.8	220	148	612	0	213	112	98	12	1.8	1.55	4	<0.05	<0.05	0.214104	27.8	0.09	0.5405	2.05	3860	732	<0.2	<1.0	15	<0.2	55	<0.05
436757	4331990	G-12	2007-08-23	1750	6.96	260	152	608	0	204	116	110	12	0.7	1.78	5	<0.05	<0.05	0.214104	27.5	<0.1	0.4499	1.51	6808	670	<0.2	<1.0	23	<0.2	60	8
436757	4331990	G-12	2007-09-13	1722	7.15	266	156	628	0	206	118	109	11	0.8	1.43	4	<0.05	<0.05	0.173959	28.1	<0.1	0.5436	3.02	61	<0.5	<0.2	<1.0	3.3	<0.2	<0.2	<0.05
436757	4331990	G-12	2007-10-09	1715	7.05	270	158	628	0	210	119	114	12	0.5	1.56	4	<0.05	<0.05	0.214104	27.1	<0.1	0.5633	3.34	<15	388	<0.2	<1.0	9.2	<0.2	18	<0.05
436757	4331990	G-12	2007-11-27	1754	7.26	264	148	610	0	193	116	111	11	1.2	1.44	3	<0.05	<0.05	<0.04	27.5	0.072	0.5459	2.09	1698	335	<0.2	<1.0	5.2	<0.2	7	<0.05
436757	4331990	G-12	2007-12-27	1726	6.92	270	145	590	0	194	114	112	11	0.9	1.44	4	<0.05	<0.05	<0.04	28.1	<0.1	0.5251	3.07	1112	306	<0.2	<1.0	2.8	<0.2	8	<0.05
436757	4331990	G-12	2008-01-23	1693	7.39	263	150	566	0	201	105	107	11	0.9	0.62	3	<0.05	<0.05	<0.04	24.2	<0.1	0.8378	0.29	1974	356	<0.2	<1.0	<0.05	<0.2	<0.2	<0.05
436757	4331990	G-12	2008-02-22	1673	7.05	245	138	522	0	198	102	94	10	0.7	0.61	4	<0.05	<0.05	0.0054	25.2	<0.1	0.5033	4	1459	258	<0.2	<1.0	<0.05	<0.2	<0.2	<0.05
436757	4331990	G-12	2008-03-11	1688	7	258	143	544	0	197	100	100	11	0.7	1.25	3	<0.05	<0.05	<0.04	24.6	<0.1	0.6903	5.24	348	193	<0.2	<1.0	<0.05	<0.2	<0.2	<0.05
436757	4331990	G-12	2008-04-23	1340	7.38	260	126	452	0	196	102	100	11	1	1.31	2	<0.05	<0.05	<0.04	24.2	<0.1	0.3661	1.86	692	239	<0.2	<1.0	3	<0.2	<0.2	<0.05
436757	4331990	G-12	2008-05-28	1497	7.85	221	66	388	0	182	104	99	11	0.9	<LD	2	<0.05	<0.05	<0.04	32	0.618	0.4704	1.15	1300	230	<0.2	<1.0	6	<0.2	9	<0.05
436757	4331990	G-12	2008-06-23	1445	7.76	230	67	378	0	192	97	128	10	0.6	0.88	1	<0.05	<0.05	<0.04	35.1	<0.1	0.486	3.06	1300	287	<0.2	<1.0	6	<0.2	12	<0.05
436757	4331990	G-12	2008-07-21	1463	7.65	220	61	376	0	188	105	112	10	0.7	<LD	3	<0.05	<0.05	<0.04	35.6	<0.1	0.5699	1.91	24600	3400	<0.2	<1.0	4	<0.2	<0.2	<0.05
436757	4331990	G-12	2009-05-04	1484	7.94	244	94	440	0	178	110	96	11	0.7	<LD	4	<0.05	<0.05	<0.04	34.7	0.052	0.9499	1.57	8100	500	<0.2	<1.0	14	<0.2	23	<0.05
436757	4331990	G-12	2010-03-24	5910	6.97	2520	630	279	0	540	378	305	10	2.6	4.96	2	<0.05	<0.05	<0.04	11.5	<0.1	1.6649	2	818	405	<0.2	<1.0	27	<0.2	<0.2	<0.05
440114	4337728	G-13	2003-07-17	4184	7.3	1240	429	193	0	352	170	133	9	1.6		36	<0.05	<0.05	<0.04	39.9
440114	4337728	G-13	2004-06-28	5544	7.3	1860	631	200	0	560	213	173	13	2.8		16	0.31	<0.05	<0.04	45				<15	<0.5	<0.2	<1.0	<0.05	<0.2	<0.2	<0.05
440114	4337728	G-13	2009-05-05	5444	7.93	1910	570	118	0	380	232	171	10	1.5	<LD	17	<0.05	<0.05	<0.04	59.4	<0.1	2.098	1.44	4600	115	<0.2	800	<0.05	<0.2	<0.2	<0.05
440114	4337728	G-13	2010-03-24	3770	7.22	1450	460	167	0	360	200	144	5	1.5	0.76	40	<0.05	<0.05	<0.04	42.6	<0.1	1.3885	1	599	<0.5	<0.2	<1.0	<0.05	<0.2	<0.2	<0.05
446625	4338600	G-14	2006-05-17	6314	6.75	2440	651	270	0	306	348	146	14	2.2	2.76	110	1.2	<0.05	0.307775	29.7	0.188	0.9953	0.88	<15	<0.5	<0.2	<1.0	<0.05	<0.2	<0.2	<0.05
446625	4338600	G-14	2007-01-19	4773	7.1	1930	492	256	0	284	240	169	13	2.2	8.84	80	<0.05	<0.05	0.602167	30.5	<0.1	11.7008	1	809	<0.5	<0.2	<1.0	<0.05	<0.2	<0.2	<0.05
446625	4338600	G-14	2007-05-28	4895	7.1	2060	550	246	0	286	288	158	13	1.1	1.48	48	<0.05	<0.05	<0.04	29.3	0.229	1.024	1.94	<15	<0.5	<0.2	<1.0	<0.05	<0.2	<0.2	<0.05
446625	4338600	G-14	2007-11-22	5214	7.31	1930	436	249	0	197	304	157	15	1.9	4.4	96	<0.05	<0.05	<0.04	29.4	0.283	0.922	5.03	846	<0.5	<0.2	<1.0	<0.05	<0.2	<0.2	<0.05
446625	4338600	G-14	2008-05-27	4913	8	2120	420	196	0	182	310	171	13	1.4	1.65	98	<0.05	<0.05	<0.04	38.6	0.247	1.2643	1.87	1783	<0.5	<0.2	<1.0	<0.05	<0.2	<0.2	<0.05
446625	4338600	G-14	2009-05-04	5024	7.88	2080	440	175	0	242	330	165	15	1.6	1.84	120	<0.05	<0.05	<0.04	36.4	<0.1	1.233	1.29	2200	<0.5	<0.2	<1.0	<0.05	<0.2	<0.2	<0.05
446625	4338600	G-14	2010-03-24	6510	7.34	2500	600	233	0	370	390	247	35	9.7	16.62	330	0.17	<0.05	0.38	24.8	<0.1	3.2808	1	3474	<0.5	<0.2	<1.0	<0.05	<0.2	<0.2	<0.05
443746	4333939	G-15	2006-05-17	1432	7.36	464	208	175	0	185	86	8	0	0.8	2.53	30	<0.05	<0.05	<0.04	30.1	<0.1	0.6554	2.65	<15	<0.5	<0.2	<1.0	<0.05	<0.2	<0.2	<0.05
443746	4333939	G-15	2007-01-19	1430	7.5	504	168	140	0	181	94	69	5	1.1	2.74	29	<0.05	<0.05	<0.04	32.3	<0.1	1.2428	1	144	160	<0.2	90	17	<0.2	481	<0.05
443746	4333939	G-15	2007-05-28	1521	7.45	508	170	142	0	190	88	69	4	0.7	1.37	33	<0.05	<0.05	<0.04	30.1	0.55	0.721	4.64	27	<0.5	<0.2	<1.0	3.2	<0.2	<0.2	<0.05
443746	4333939	G-15	2007-11-26	1600	7.36	508	188	155	0	203	88	77	4	1.4	3.45	39	<0.05	<0.05	<0.04	29.2	0.059	0.6984	2.37	1575	43	<0.2	<1.0	6.5	<0.2	39	<0.05
443746	4333939	G-15	2008-05-27	1659	7.9	570	216	173	0	194	87	76	7	1.8	1.65	32	<0.05	<0.05	<0.04	38.2	<0.1	0.8348	2.44	4100	152	<0.2	<1.0	10	<0.2	60	<0.05
443746	4333939	G-15	2009-05-05	1574	8.05	540	182	106	0	188	88	76	4	0.7	0.95	31	<0.05	<0.05	<0.04	37.9	<0.1	1.974	1.15	900	29	<0.2	<1.0	4.3	<0.2	7	<0.05
443746	4333939	G-15	2010-03-24	1632	7.36	560	206	168	0	180	85	82	4	0.9	1.16	31	<0.05	<0.05	<0.04	33.9	<0.1	0.8579	2.29	1800	72	<0.2	<1.0	13	<0.2	48	<0.05
444180	4329090	G-16	2006-05-16	2314	7.06	608	242	286	0	322	150	79	7	1.1	2.82	30	<0.05	<0.05	<0.04	28.9	0.116	1.1262	1.8	24	<0.5	<0.2	<1.0	<0.05	<0.2	<0.2	<0.05
444180	4329090	G-16	2007-01-18	1356	7.2	312	154	194	0	186	78	47	5	0.6	1.59	37	<0.05	<0.05	<0.04	21.5	0.058	0.6019	1.07	5780	91	<0.2	290	11	<0.2	740	<0.05
444180	4329090	G-16	2007-05-28	1695	7.22	420	166	193	0	239	102	69	6	1.3	2.02	31	<0.05	<0.05	<0.04	24.8	0.094	0.9	1.65	34	<0.5	<0.2	<1.0	<0.05	<0.2	<0.2	<0.05
444180	4329090	G-16	2007-11-26	1796	7.45	432	188	238	0	272	112	76	6	1.1	1.61	32	<0.05	<0.05	<0.04	25.3	0.109	0.8227	1.81	497	25	<0.2	<1.0	<0.05	<0.2	9	<0.05
444180	4329090	G-16	2008-05-27	1244	7.91	306	132	122	0	162	59	45	4	0.9	<LD	36	<0.05	<0.05	<0.04	23.1	<0.1	0.7123	1.45	322	14	<0.2	<1.0	<0.05	<0.2	<0.2	<0.05
451573	4329577	G-17	2006-05-16	659	7.33	90	100	222	0	64	23	27	2	0.6	1.64	27	<0.05	0.08	<0.04	11.1		0.1798	1	<15	<0.5	<0.2	<1.0	<0.05	<0.2	<0.2	<0.05
451573	4329577	G-17	2007-01-18	677	7.45	86	81	198	0	55	24	28	2	0.6	2.21	24	<0.05	<0.05	<0.04	12.3		0.1396	0.86	459	12	<0.2	<1.0	<0.05	<0.2	<0.2	<0.05
451573	4329577	G-17	2007-05-28	677	7.43	85	79	199	0	57	26	28	2	0.7	1.11	23	<0.05	<0.05	<0.04	11.4	<0.1	0.157	1.35	<15	<0.5	<0.2	<1.0	<0.05	<0.2	<0.2	<0.05
451573	4329577	G-17	2007-11-26	703	7.74	87	80	193	0	62	26	29	2	0.9	0.7	24	<0.05	<0.05	<0.04	11.5	<0.1	0.1302	2.23	285	<0.5	<0.2	<1.0	<0.05	<0.2	<0.2	<0.05
451573	4329577	G-17	2008-05-27	613	8	78	62	134	0	61	22	27	2	0.6	<LD	23	<0.05	<0.05	<0.04	15	<0.1	0.1817	1.89	93	<0.5	<0.2	<1.0	<0.05	<0.2	<0.2	<0.05
451573	4329577	G-17	2010-03-24	698	7.37	92	93	233	0	51	24	29	2	0.6	<LD	24	0.3	<0.05	<0.04	16.2	<0.1	0.2103	1.29	500	13	<0.2	<1.0	7	<0.2	<0.2	<0.05
436734	4331700	S-1	2003-07-17	3824	7.7	1510	542	316	0	141	128	86	9	14.8		<0.5	<0.05	<0.05	<0.04	13.3	0.3337			<15	108	<0.2	<1.0	<0.05	<0.2	<0.2	120
436826	4331904	S-1	2004-06-28	3904	7.6	1300	397	173	0	198	130	106	13	17.2	52.11	<0.5	<0.05	0.15	<0.04	43.5		5.1373	4.7	<15	149	<0.2	<1.0	<0.05	<0.2	<0.2	<0.05
436838	4331893	S-1	2006-04-18	11464	6.99	4050	970	247	0	1320	690	497	59	29.7	99.85	<0.5	0.11	0.43	<0.04	27.1	0.415	7.7753	2.8	599	308	<0.2	<1.0	<0.05	<0.2	<0.2	<0.05
436896	4331914	S-1	2006-05-17	16994	7.42	8650	1790	218	0	1800	1390	905	71	53.2		1	0.07	0.07	0.214104	27.6	0.611			239	294	<0.2	<1.0	<0.05	<0.2	<0.2	<0.05
436896	4331914	S-1	2010-03-24	1406	7.52	664	240	128	0	80	59	48	7	3.8	5.92	24	0.92	<0.05	<0.04	0.5	0.056	0.2717	4.71	172	10	<0.2	<1.0	5	<0.2	<0.2	<0.05
438365	4332840	S-2	2003-07-17	4864	7.9	1810	550	130	0	300	204	137	11	25.9		<0.5	<0.05	<0.05	<0.04	45.5	0.3717			<15	65	<0.2	<1.0	<0.05	<0.2	<0.2	126
438587	4333223	S-2	2004-06-28	4084	7.6	1500	431	172	0	210	158	110	12	19.4	43.5	<0.5	<0.05	<0.05	<0.04	55		12.9551	0.65	<15	60	<0.2	<1.0	<0.05	<0.2	<0.2	<0.05
438456	4333024	S-2	2006-11-17	17103	7.33	4050	780	368	0	4220	1300	1220	51	30.4	14.76	10	<0.05	0.66	1.20433	19.9	0.458	0.7493	7.98	2055	130	<0.2	<1.0	46	<0.2	<0.2	<0.05
438484	4333039	S-2	2007-02-21	4183	7.12	1520	400	218	0	416	228	193	20	12.8	16.11	4	2	<0.05	1.47196	18.7	0.278	1.77	2.47	322	<0.5	<0.2	<1.0	<0.05	<0.2	<0.2	<0.05
438484	4333039	S-2	2007-04-18	4864	7.72	1530	428	194	0	600	242	290	22	13.1		<0.5	0.42	0.42	0.147197	6.3	0.241			<15	<0.5	<0.2	<1.0	<0.05	<0.2	<0.2	<0.05
438484	4333039	S-2	2007-05-29	4475	7.7	1420	428	261	0	512	236	192	19	13	13.4	<0.5	<0.05	<0.05	0.401445	16.3	0.355	1.8695	2.24	215	<0.5	<0.2	<1.0	<0.05	<0.2	<0.2	<0.05
438484	4333039	S-2	2007-07-10	10324	7.12	2120	790	520	0	2920	730	701	41	29.7	32.54	<0.5	6.9	<0.05	0.160578	21.6	0.607	7.5773	5.57	10168	2519	<0.2	<1.0	<0.05	<0.2	<0.2	<0.05
438484	4333039	S-2	2008-04-23	6963	8.01	1700	530	229	0	1540	450	427	19	18	19.38	1	<0.05	<0.05	<0.04	17.3	0.244	6.0219	3.71	285	<0.5	<0.2	<1.0	<0.05	<0.2	<0.2	<0.05
438449	4333059	S-2	2008-05-27	8693	7.93	2600	760	320	0	1680	540	506	22	21.9	21.17	6	<0.05	<0.05	<0.04	24.8	0.594	5.8516	2.31	729	144	<0.2	<1.0	<0.05	<0.2	<0.2	<0.05
438449	4333059	S-2	2010-03-24	1362	7.75	664	236	111	0	74	58	46	8	3.6	6.77	18	0.25	<0.05	0.26	1.9	0.05	0.2731	8.86	2600	180	<0.2	<1.0	11	<0.2	<0.2	<0.05
439581	4334750	S-3	2003-07-17	4614	7.5	1870	641	274	0	155	168	95	11	28.5		2	<0.05	0.14	<0.04	59.4	0.3515			<15	115	<0.2	<1.0	<0.05	<0.2	<0.2	136
439555	4334943	S-3	2004-06-28	4264	7.7	1580	467	180	0	210	150	107	15	17.2		1	<0.05	<0.05	<0.04	51				<15	97	<0.2	<1.0	<0.05	<0.2	<0.2	<0.05
439776	4334939	S-3	2008-05-27	26385	7.01	8900	650	384	0	4000	2200	2218	136		353.6	30	<0.05	<0.05	<0.04	3.2	<0.1	17.533	36.3	1040	<0.5	<0.2	<1.0	<0.05	<0.2	<0.2	<0.05
439829	4332742	S-4	2003-07-17	3824	7.9	1540	518	156	0	100	119	50	7	12.8		<0.5	<0.05	0.11	<0.04	12.9	0.2747			<15	44	<0.2	<1.0	<0.05	<0.2	<0.2	114
439938	4332913	S-4	2004-06-28	4194	7.5	1400	430	223	0	192	137	102	13	18.4		<0.5	<0.05	<0.05	<0.04	48.8				<15	198	<0.2	<1.0	<0.05	<0.2	<0.2	<0.05
439916	4332883	S-4	2007-06-27	5895	6.92	1810	400	297	0	540	280	351	71	15.3	37.2	<0.5	<0.05	0.19	0.08	22.9	0.318	1.9135	7.29	266	236	<0.2	<1.0	<0.05	<0.2	<0.2	<0.05
439916	4332883	S-4	2007-08-08	3693	7.06	1740	488	219	0	208	166	152	19	16.6	36.17	<0.5	<0.05	2.7	0.602167	60.6	<0.1	2.2895	7.18	826	230	<0.2	<1.0	<0.05	<0.2	<0.2	<0.05
439916	4332883	S-4	2010-03-24	1413	7.59	656	246	141	0	71	55	47	7	6.5	7.72	14	0.28	<0.05	0.11	3.1	0.054	0.2508	3.57	61	19	<0.2	<1.0	5	<0.2	<0.2	<0.05
440103	4331359	S-5	2006-09-18	3134	7.44	1140	360	246	0	195	148	105	7	3.6	4.54	17	<0.05	<0.05	<0.04	17.7	<0.1	1.057	0.65	<15	<0.5	<0.2	<1.0	<0.05	<0.2	<0.2	<0.05
440115	4331360	S-5	2006-11-17	3063	7.9	1080	320	193	0	186	132	95	5	3.5	5.48	11	<0.05	<0.05	<0.04	11.7	0.125	0.7989	0.42	<15	<0.5	<0.2	<1.0	<0.05	<0.2	<0.2	<0.05
440103	4331359	S-5	2006-12-12	3293	7.55	1120	328	180	0	184	122	97	7	5.1	5.4	10	<0.05	<0.05	<0.04	9.1	0.09	0.77	0.88	<15	<0.5	<0.2	<1.0	36.8	<0.2	<0.2	<0.05
440112	4331363	S-5	2007-01-18	3043	7.45	1050	336	235	0	186	118	98	6	3.2	4.18	13	<0.05	<0.05	<0.04	17.8	<0.1	0.6468	1.02	354	212	<0.2	<1.0	<0.05	<0.2	<0.2	<0.05
440103	4331359	S-5	2007-02-21	2923	7.45	1090	350	213	0	179	120	86	9	4.3	4.44	8	<0.05	<0.05	<0.04	7.9	0.134	0.7751	3.03	23	<0.5	<0.2	<1.0	<0.05	<0.2	<0.2	<0.05
440116	4331363	S-5	2007-03-20	3224	7.48	1240	392	225	0	195	134	106	7	3.4	5.34	9	0.26	<0.05	<0.04	11.4	0.1	0.48	8.19	<15	<0.5	<0.2	<1.0	<0.05	<0.2	<0.2	<0.05
440103	4331359	S-5	2007-04-17	3154	7.07	1130	382	203	0	190	121	98	6	4.3		7	<0.05	<0.05	0.080289	19	<0.1			<15	<0.5	<0.2	<1.0	<0.05	<0.2	<0.2	<0.05
440103	4331359	S-5	2007-05-30	2945	7.5	1080	300	198	0	196	142	95	6	3.2	3.42	3	<0.05	<0.05	<0.04	21.4	0.206	0.7307	2.39	<15	<0.5	<0.2	<1.0	<0.05	<0.2	<0.2	<0.05
440103	4331359	S-5	2007-06-27	3165	7.55	1090	302	165	0	202	142	100	8	4.3	5.08	<0.5	<0.05	<0.05	<0.04	18.5	<0.1	0.7642	15.03	4284	424	<0.2	<1.0	<0.05	<0.2	<0.2	<0.05
440103	4331359	S-5	2007-08-08	2973	7.46	1100	368	206	0	202	124	100	6	2.8	6.69	6	<0.05	<0.05	0.160578	18.8	<0.1	0.8539	3.81	<15	242	<0.2	<1.0	<0.05	<0.2	<0.2	<0.05
440103	4331359	S-5	2007-09-13	2973	7.51	1120	382	225	0	204	121	107	6	3.2	5.35	12	<0.05	<0.05	0.0936705	17.5	<0.1	0.7265	4.38	736	<0.5	<0.2	<1.0	<0.05	<0.2	<0.2	<0.05
440103	4331359	S-5	2007-10-09	2963	6.96	1120	380	249	0	203	130	105	7	4.7	6.01	6	<0.05	<0.05	<0.04	16.8	0.201	1.1614	3.9	1163	292	<0.2	<1.0	<0.05	<0.2	<0.2	<0.05
440103	4331359	S-5	2007-11-22	3374	7.21	934	300	246	0	199	117	101	6	3.9	16.8	11	<0.05	<0.05	0.133815	15.3	0.209	0.5275	4.59	278	264	<0.2	<1.0	<0.05	<0.2	<0.2	<0.05
440103	4331359	S-5	2007-12-27	2914	7.56	910	300	235	0	189	120	107	6	2.4	5.29	9	<0.05	<0.05	<0.04	15.4	<0.1	0.9683	2.51	401	191	<0.2	<1.0	<0.05	<0.2	<0.2	<0.05
440103	4331359	S-5	2008-01-22	2924	7.78	950	300	220	0	195	119	111	7	2.7	3.8	6	<0.05	<0.05	<0.04	10.4	<0.1	0.7089	3.35	656	262	<0.2	<1.0	<0.05	<0.2	<0.2	<0.05
440115	4331361	S-5	2008-02-22	2933	7.48	920	280	220	0	194	123	99	6	2.5	4.42	7	<0.05	<0.05	<0.04	7.6	0.095	0.7674	2.14	1120	167	<0.2	<1.0	<0.05	<0.2	<0.2	<0.05
440103	4331359	S-5	2008-03-11	3513	7.64	960	310	230	0	210	122	115	6	2.2	4.9	4	<0.05	<0.05	<0.04	7.2	<0.1	0.6191	3.74	379	84	<0.2	<1.0	<0.05	<0.2	<0.2	<0.05
440103	4331359	S-5	2008-04-23	2783	7.54	850	220	139	0	182	116	109	6	2.4	4.5	2	<0.05	<0.05	<0.04	9.2	<0.1	0.9906	3.86	547	146	<0.2	<1.0	<0.05	<0.2	<0.2	<0.05
440103	4331359	S-5	2008-05-28	2903	7.66	1070	304	132	0	189	124	109	7	3.4	4.51	2	<0.05	<0.05	<0.04	8.8	<0.1	1.0566	1.73	2140	384	<0.2	<1.0	<0.05	<0.2	<0.2	<0.05
440103	4331359	S-5	2009-05-04	1819	7.77	626	220	188	0	158	104	53	6	1.7	1.54	26	<0.05	<0.05	<0.04	21.6	0.084	0.74	1.71	500	100	<0.2	<1.0	<0.05	<0.2	<0.2	<0.05
440103	4331359	S-5	2010-03-24	1050	7.79	446	146	139	0	52	63	34	7	2.4	3.41	26	1.4	<0.05	0.12	0.3	0.13	0.2402	2.29	500	21	<0.2	<1.0	5	<0.2	<0.2	<0.05
437907	4330819	S-6	2003-07-17	3854	7.8	1640	582	280	0	133	142	81	12	13.6		<0.5	<0.05	<0.05	<0.04	12.6	0.4035			1213.2	46	<0.2	<1.0	<0.05	<0.2	<0.2	121
438009	4331009	S-6	2004-06-28	3874	7.7	1410	412	136	0	192	141	101	13	14	9.23	1	<0.05	<0.05	<0.04	34.1		1.1374	4.9	<15	66	<0.2	<1.0	<0.05	<0.2	<0.2	<0.05
438099	4330937	S-6	2006-04-18	3444	6.94	1430	384	127	0	223	164	108	8	10	24.9	<0.5	<0.05	1.2	0.133815	0.2	0.17	1.6152	1	591	115	<0.2	600	<0.05	<0.2	<0.2	<0.05
438112	4330925	S-6	2006-05-16	4794	7.15	2060	604	79	0	306	214	141	9	13.7	10.22	1	<0.05	0.24	0.120433	0.5	0.218	1.2514	3	<15	<0.5	<0.2	<1.0	<0.05	<0.2	<0.2	<0.05
438110	4330924	S-6	2006-06-20	3334	7.38	1300	394	132	0	244	162	107	8	8.1	8.28	4	2	<0.05	0.133815	0.4	0.181	1.0644	1.6	507	121	<0.2	<1.0	<0.05	<0.2	<0.2	<0.05
438140	4330956	S-6	2006-07-24	3773	6.89	1650	450	116	0	282	186	119	10	7.6	17.71	9	<0.05	<0.05	0.374682	2.9	0.175	1.618	3.4	256	<0.5	<0.2	<1.0	<0.05	<0.2	<0.2	<0.05
438170	4330927	S-6	2006-08-29	5003	7.39	2020	570	66	0	370	232	153	15	14.4	6.4	<0.5	<0.05	<0.05	0.0936705	9.5	0.189	1.2293	1.18	386	116	<0.2	<1.0	<0.05	<0.2	<0.2	<0.05
438571	4331151	S-6	2006-09-18	3324	7.33	1210	368	177	0	276	176	110	8	8.3	5.27	10	<0.05	<0.05	0.347919	9	0.538	0.8049	1.3	<15	<0.5	<0.2	<1.0	46.7	<0.2	<0.2	<0.05
438175	4330934	S-6	2006-11-17	2953	7.72	1030	328	130	0	236	136	90	5	5	5.48	3	<0.05	<0.05	<0.04	1.4	0.144	0.7382	0.21	<15	<0.5	<0.2	<1.0	<0.05	<0.2	<0.2	<0.05
438140	4330956	S-6	2006-12-12	3293	7.55	1250	376	163	0	213	150	102	8	5.1	6.02	9	<0.05	<0.05	<0.04	9.2	0.121	0.5288	1.535	299	<0.5	<0.2	<1.0	<0.05	<0.2	<0.2	<0.05
438140	4330956	S-6	2007-02-20	2883	7.15	1120	348	126	0	187	122	83	7	6	18.43	5	<0.05	<0.05	<0.04	1.8	0.128	1.3579	0.86	48	11	<0.2	<1.0	<0.05	<0.2	<0.2	<0.05
438140	4330956	S-6	2007-05-30	3505	7.42	1260	320	126	0	292	170	128	8	5.1	5.13	2	<0.05	<0.05	<0.04	4.4	0.273	1.101	3.14	<15	<0.5	<0.2	<1.0	<0.05	<0.2	<0.2	<0.05
438140	4330956	S-6	2010-03-24	1410	7.73	668	240	142	0	77	60	47	7	4.2	5.13	26	0.49	<0.05	<0.04	0.7	0.055	0.2569	5.57	180	14	<0.2	<1.0	5	<0.2	<0.2	<0.05
437696	4331152	S-6-bis	2006-11-17	5953	7.39	2610	720	159	0	428	290	152	11	22.8		8	<0.05	<0.05	0.240867	15.8	0.453			<15	<0.5	<0.2	<1.0	<0.05	<0.2	<0.2	<0.05
437696	4331152	S-6-bis	2007-07-10	10004	6.95	4200	1080	205	0	1180	650	329	32	30	48.16	<0.5	<0.05	7.8	3.74682	39	0.645	4.546	11.72	2251	435	<0.2	<1.0	<0.05	<0.2	<0.2	<0.05
434357	4329694	S-7	2004-06-28	3724	7.7	1390	412	195	0	179	140	95	14	15.6	45.58	<0.5	<0.05	<0.05	<0.04	37.9		3.993	12.2	<15	142	<0.2	<1.0	<0.05	<0.2	<0.2	<0.05
434386	4329701	S-7	2006-04-18	7274	7.55	3120	730	444	0	750	480	309	17	29.4	78.48	1	0.2	4	0.133815	18.1	0.209	5.1993	3.2	316	<0.5	<0.2	<1.0	<0.05	<0.2	<0.2	<0.05
434387	4329702	S-7	2006-05-16	7664	7.55	2580	826	456	0	830	326	360	16	52.4	78.67	<0.5	0.08	5.16	0.0936705	21.2	0.248	3.2913	2	<15	<0.5	<0.2	<1.0	<0.05	<0.2	<0.2	<0.05
434407	4329752	S-7	2006-06-20	8344	7.51	3300	766	280	0	884	586	354	18	57.9	75.6	<0.5	0.12	6.5	0.107052	16.7	0.265	6.9934	7.4	356	<0.5	<0.2	<1.0	<0.05	<0.2	<0.2	<0.05
434381	4329712	S-7	2006-07-24	9903	6.93	4180	910	460	0	1280	790	415	25	30.4	104.2	3	3.2	5.5	0.147197	8.8	0.291	7.0058	1.5	429	117	<0.2	<1.0	<0.05	<0.2	<0.2	<0.05
434381	4329712	S-7	2006-08-29	11883	8	4890	1110	160	0	1530	930	490	34	75.2	124.8	<0.5	0.08	0.29	0.227486	27.5	0.377	9.1014	13.92	504	<0.5	<0.2	<1.0	<0.05	<0.2	<0.2	<0.05
434369	4329711	S-7	2006-09-18	13174	7.65	5600	1240	162	0	1630	1050	520	38	101.8	84.46	<0.5	0.08	0.78	0.227486	29.1	<0.1	5.729	17.06	269	113	<0.2	<1.0	30.8	<0.2	<0.2	<0.05
434381	4329712	S-7	2006-11-16	8273	7.38	3480	660	183	0	820	550	371	21	71.3	57.01	19	0.59	<0.05	0.0936705	30.1	0.243	5.3196	1.47	226	<0.5	<0.2	<1.0	<0.05	<0.2	<0.2	<0.05
434381	4329712	S-7	2006-12-12	7753	7.33	3120	590	290	0	788	560	334	20	50.9	64.75	37	<0.05	<0.05	<0.04	23.4	0.152	6.3059	13.48	200	<0.5	<0.2	<1.0	<0.05	<0.2	<0.2	<0.05
434376	4329723	S-7	2007-01-17	7643	7.07	3820	580	275	0	812	570	329	18	50.9	53.33	34	<0.05	<0.05	0.361301	12	<0.1	3.5858	5.8	557	<0.5	<0.2	<1.0	<0.05	<0.2	<0.2	<0.05
434381	4329712	S-7	2007-02-20	6363	6.92	2520	530	273	0	684	444	302	15	30	64.8	1	0.77	7.7	0.120433	16.3	0.255	4.187	9.81	406	<0.5	<0.2	<1.0	<0.05	<0.2	<0.2	<0.05
434381	4329720	S-7	2007-03-21	7824	6.86	3080	550	266	0	784	540	357	18	49.3	58.61	1	0.4	3.6	0.133815	5	0.208	3.23	9.42	903	<0.5	<0.2	<1.0	<0.05	<0.2	<0.2	<0.05
434381	4329712	S-7	2007-04-17	5154	7.77	2460	490	157	0	736	472	328	15	30.4	5.77	<0.5	<0.05	3.8	<0.04	6.2	<0.1	1.2412	1.18	386	<0.5	<0.2	<1.0	<0.05	<0.2	<0.2	<0.05
434381	4329712	S-7	2007-05-30	7435	6.92	2700	540	162	0	850	550	312	13	29.1	35.03	6	<0.05	<0.05	<0.04	7.7	0.318	5.268	10.32	<15	<0.5	<0.2	<1.0	<0.05	<0.2	<0.2	<0.05
434381	4329712	S-7	2007-07-10	11594	6.85	5100	1060	201	0	1710	940	514	28	65	84.5	<0.5	0.18	2.2	0.294393	3.2	0.518	8.1681	3.22	1564	256	<0.2	<1.0	<0.05	<0.2	<0.2	<0.05
434438	4329818	S-7	2007-08-08	16513	7.17	7600	1600	293	0	2080	1340	932	42	72	228	1	0.19	9.6	0.240867	28.3	0.422	17.1728	36.63	275	152	<0.2	<1.0	46	<0.2	<0.2	<0.05
434381	4329712	S-7	2007-09-13	21965	6.72	8800	1460	239	0	3160	1900	1078	52		262.5	1	<0.05	<0.05	0.254248	43.5	0.678	19.4898	1.81	980	<0.5	<0.2	<1.0	<0.05	<0.2	<0.2	<0.05
434381	4329712	S-7	2007-10-09	21604	6.64	8800	1350	205	0	2840	1780	1107	52		212.3	1	<0.05	<0.05	0.240867	37.7	<0.1	24.0172	1.95	367	146	<0.2	<1.0	<0.05	<0.2	<0.2	<0.05
434428	4329819	S-7	2007-11-22	21666	6.75	8200	1370	195	0	3020	1800	1237	55		229.1	1	<0.05	<0.05	0.495115	38.3	0.651	13.2181	16.14	560	192	<0.2	<1.0	36	<0.2	<0.2	<0.05
434428	4329819	S-7	2007-12-27	21407	6.84	8100	1250	181	0	3000	1800	1314	49		223.35	2	<0.05	<0.05	0.254248	40.5	0.558	18.6033	20.63	669	380	<0.2	<1.0	111	<0.2	<0.2	<0.05
434428	4329819	S-7	2008-01-22	20427	6.68	8150	1320	181	0	3100	1860	955	43		16.68	42	<0.05	<0.05	<0.04	31.2	0.536	18.8239	16.62	576	212	<0.2	<1.0	<0.05	<0.2	<0.2	<0.05
434440	4329827	S-7	2008-02-22	17813	6.38	7200	1190	168	0	2720	1600	945	41	67.3	16.67	50	<0.05	<0.05	<0.04	32.2	0.479	18.7463	20.86	656	255	<0.2	<1.0	<0.05	<0.2	<0.2	<0.05
434421	4329816	S-7	2008-03-11	20993	6.88	8200	1300	186	0	3200	1880	1044	49		17.65	36	<0.05	<0.05	<0.04	31.2	0.473	25.5065	29.47	850	173	<0.2	<1.0	<0.05	<0.2	<0.2	<0.05
434404	4329803	S-7	2008-04-24	15433	7.2	5500	970	185	0	2290	1200	915	38	48.5	13.91	30	<0.05	<0.05	<0.04	28.3	0.454	23.0335	26.86	678	190	<0.2	<1.0	<0.05	<0.2	<0.2	<0.05
434392	4329795	S-7	2008-05-28	23445	6.06	8400	1300	288	0	2900	1600	1529	55	72.8	166.6	44	<0.05	<0.05	<0.04	21.8	0.674	22.2017	15.87	<15	<0.5	<0.2	<1.0	<0.05	<0.2	<0.2	<0.05
434412	4329811	S-7	2008-06-23	33765	6.74	10400	1060	368	0	4500	2300	2259	97		414.4	30	<0.05	<0.05	<0.04	31.2	1.01	42.7382	37.03	1088	244	<0.2	<1.0	<0.05	<0.2	<0.2	<0.05
434432	4329827	S-7	2008-07-21	145621	7.07	48000	840	1940	0	21500	14000	9889	320		<LD	<0.5	<0.05	<0.05	<0.04	6.8		111.718	160.44	NM	NM	NM	NM	NM	NM	NM	NM
434432	4329827	S-7	2010-03-24	1406	7.71	652	242	140	0	74	61	47	7	4.5	5.44	27	0.76	<0.05	<0.04	0.3	0.059	0.2583	3.57	310	27	<0.2	<1.0	6	<0.2	<0.2	<0.05
449385	4339230	S-IW	2004-05-18	3574	7.9	1400	426	270	0	157	140	91	13	5.9		10	0.1	<0.05	0.200722	7.1
449387	4339238	S-IW	2004-06-28	4204	7.7	1570	467	183	0	186	156	100	10	4.7	4.8	14	<0.05	<0.05	<0.04	20.4		0.4216	3.29	<15	<0.5	<0.2	<1.0	<0.05	<0.2	<0.2	<0.05
449385	4339230	S-IW	2007-05-31	2585	7.22	890	250	168	0	173	98	115	18	5.8		12	<0.05	<0.05	1.00361	20.2	0.261			<15	<0.5	<0.2	<1.0	<0.05	<0.2	<0.2	<0.05
449385	4339230	S-IW	2007-06-27	5045	7.9	1920	410	261	0	446	252	288	35	7	7.84	<0.5	<0.05	<0.05	0.976849	7.1	<0.1	1.5079	10.42	<15	<0.5	<0.2	<1.0	<0.05	<0.2	<0.2	<0.05
449385	4339230	S-IW	2007-08-08	3543	7.89	1572	496	242	0	179	160	128	14	5.7	9.35	1	0.94	<0.05	0.669075	39.9	<0.1	0.5914	2.05	<15	<0.5	<0.2	<1.0	<0.05	<0.2	<0.2	<0.05
449385	4339230	S-IW	2010-03-24	1487	7.72	732	268	157	0	80	64	60	8	2.9	3.92	34	0.87	<0.05	<0.04	3.5	0.06	0.2564	1.71	1000	129	<0.2	<1.0	7	<0.2	<0.2	<0.05
