# Supplementary material for: Data on chemical composition of soil and water in the semiarid wetland of Las Tablas de Damiel National Park (Spain) during a drought period
Source: Data Brief. 2018 Sep 12;19:2481–6. doi: 10.1016/j.dib.2018.04.085 (PMC6139365; doi:10.1016/j.dib.2018.04.085)
Supplement: Map — KMZ file containing the Google map. [file mmc4.zip]

Archive with 1 entries (1 files):
- Sampling_points.kmz
